# Supplementary material for: Intestinal microbiota and metabolome perturbations in ischemic and idiopathic dilated cardiomyopathy
Source: J Transl Med. 2024 Jan 22;22:89. doi: 10.1186/s12967-023-04605-6 (PMC10804607; doi:10.1186/s12967-023-04605-6)
Supplement: Supplementary file 1 — Additional file 1. The microbial relative abundances in patients with ICM, IDCM and HCs at pylum level. [file 12967_2023_4605_MOESM1_ESM.txt]

Taxonomy	ICM1	ICM2	ICM3	ICM4	ICM5	ICM6	ICM7	ICM8	ICM9	ICM10	ICM11	ICM12	ICM13	ICM14	ICM15	ICM16	ICM17	ICM18	ICM19	ICM20	IDCM1	IDCM2	IDCM3	IDCM4	IDCM5	IDCM6	IDCM7	IDCM8	IDCM9	IDCM10	IDCM11	IDCM12	IDCM13	IDCM14	IDCM15	IDCM16	IDCM17	IDCM18	IDCM19	IDCM20	IDCM21	IDCM22	HC1	HC2	HC3	HC4	HC5	HC6	HC7
Firmicutes	0.671955132	0.815616612	0.62593021	0.543460708	0.718765685	0.699692294	0.727342164	0.92423019	0.54797809	0.535233398	0.598891386	0.633350064	0.814438164	0.675643236	0.697051699	0.632346202	0.694498396	0.737293499	0.780699649	0.463522685	0.871876569	0.766667394	0.511402571	0.692577963	0.81546385	0.358924558	0.82770661	0.85788796	0.915937411	0.879820178	0.922811688	0.348362176	0.914497087	0.875564673	0.522554176	0.161229077	0.574711389	0.901534164	0.431660956	0.881871549	0.71049473	0.858913646	0.763306636	0.744735177	0.81299784	0.665582786	0.619623333	0.78619907	0.871025468
Proteobacteria	0.276105886	0.045457521	0.266110905	0.330925518	0.22569452	0.196255156	0.074264016	0.026536892	0.349998909	0.177989219	0.198830282	0.158173843	0.062654126	0.085873906	0.215023023	0.321825284	0.252122297	0.165288174	0.038714183	0.292778736	0.08519739	0.093228291	0.233529014	0.056871004	0.065141959	0.093511992	0.069550226	0.094930493	0.03869236	0.042249525	0.028064509	0.030377758	0.043668027	0.089845711	0.143792419	0.544988325	0.386443489	0.015559872	0.446347904	0.02863191	0.043842612	0.025794906	0.013814024	0.075158763	0.034000393	0.046832377	0.171180412	0.068677302	0.013726731
Bacteroidota	0.036422757	0.056194487	0.075922572	0.113589246	0.032167252	0.072234467	0.01097702	0.019509853	0.066451345	0.254435545	0.192872575	0.199877791	0.106627676	0.165004474	0.05065142	0.027715339	0.030421404	0.055517971	0.136809026	0.209960064	0.009820396	0.080265369	0.243545818	0.239857713	0.0804836	0.478449687	0.052746437	0.011457129	0.010715143	0.068917356	0.012701045	0.154594854	0.023896297	0.010082273	0.304497741	0.241232569	0.015603518	0.031250682	0.090282173	0.047967178	0.227702246	0.026013138	0.035833533	0.082622264	0.112672675	0.015254348	0.071994413	0.053008315	0.036117234
Fusobacteriota	0.000152762	0.000938393	0.0002837	4.36E-05	0.000305523	0.001854964	0.000109116	0.000872924	8.73E-05	8.73E-05	0.000654693	0.001200271	0.000196408	0.000720162	0.000240054	8.73E-05	4.36E-05	0.000261877	0.000523754	0.010627851	0.000327347	0.000130939	0.00063287	0.001112978	0.00534666	0.052790084	0.007856317	0.000152762	0.001112978	0.002618772	0.000436462	0.457826856	0.000152762	0.00977675	0.012504637	0.048534579	0.00696157	0.000130939	0.004757436	0.0002837	0.000720162	0.026558715	0.001702202	0.003186173	0.002880649	0.186783929	0.002422364	0.001134801	0.000741985
Actinobacteriota	0.002771534	0.001854964	0.002902473	0.002160487	0.00626323	0.003644458	0.138729459	0.008009078	0.003317111	0.003229819	0.002487834	0.001003863	0.002095018	0.002837003	0.00597953	0.002946119	0.003819043	0.002444187	0.002749711	0.001658556	0.018200467	0.009820396	0.002596949	0.000851101	0.025314798	0.003840866	0.024921982	0.006197761	0.014206839	0.002356895	0.014599655	0.001767671	0.003709927	0.00408092	0.004888375	0.001003863	0.004451913	0.043733496	0.005128429	0.009907688	0.002706065	0.04938568	0.071034197	0.02230321	0.013115684	0.041136547	0.026886062	0.0063287	0.010147742
Actinobacteria	0.00499749	0.070903258	0.004779259	0.004146389	0.006241407	0.010475089	0.034655086	0.01259193	0.002684242	0.004408267	0.001331209	0.002225956	0.00344805	0.058049451	0.006786985	0.006634223	0.007463501	0.032516422	0.003949981	0.007332562	0.004473736	0.010496912	0.002509657	0.00443009	0.00309888	0.006372346	0.001854964	0.013421208	0.005150252	0.002095018	0.005455775	0.001178448	0.006437815	0.004561028	0.001374855	0.000392816	0.002116841	0.004277328	0.001593086	0.004299151	0.008205486	0.001789494	0.067498854	0.037863082	0.005739476	0.018134998	0.025380268	0.015167056	0.053270192
Verrucomicrobiota	0.000109116	0	0.000174585	0.000130939	0.000240054	0.002706065	0.000130939	0.0002837	4.36E-05	4.36E-05	0.000130939	6.55E-05	0.00034917	0.000152762	0.007943609	0.000480108	0.000872924	0.000196408	0.010889728	0.001680379	0.000523754	0.000370993	0.000240054	0.0002837	0.000218231	4.36E-05	0.00034917	0.005914061	0.000851101	2.18E-05	0.000327347	0.000130939	0.000436462	0.000458285	0.000196408	0	0.002335072	0.0002837	0.000218231	0.000109116	6.55E-05	0.00098204	0.000480108	0.016345503	0.003426227	0.003578989	0.051546167	0.022477795	0.000807455
Euryarchaeota	0.000109116	0	0.007550793	8.73E-05	0.000152762	4.36E-05	0.000872924	0.000741985	4.36E-05	0.000327347	0.000109116	0	4.36E-05	4.36E-05	4.36E-05	6.55E-05	0.000130939	0.000109116	0	4.36E-05	0.000130939	0.000370993	6.55E-05	8.73E-05	0	0.000392816	0.000130939	2.18E-05	0.000261877	2.18E-05	0.000414639	0.000130939	4.36E-05	0.000109116	0.00189861	2.18E-05	0.001920433	4.36E-05	0.00034917	0.005303014	0.000523754	0.000763809	0.033520285	0.00091657	0.0002837	0.000872924	0.002225956	0.000872924	0.000109116
unidentified_Bacteria	0.003426227	0.003709927	0.005848591	0.002924296	0.004561028	0.004320974	0.004211859	0.003557166	0.012002706	0.008358248	0.001571263	0.001483971	0.007157977	0.004146389	0.005739476	0.003382581	0.003819043	0.002706065	0.005957707	0.003120704	0.004691967	0.012046352	0.002225956	0.001658556	0.003120704	0.002444187	0.010278681	0.005106606	0.003578989	0.000829278	0.007070685	0.001811317	0.003186173	0.002837003	0.002684242	0.000589224	0.002618772	0.001440325	0.005259368	0.007179801	0.002400541	0.00253148	0.00752897	0.007987255	0.005303014	0.003578989	0.015559872	0.014839709	0.0068961
Desulfobacterota	0.002138664	0.001833141	0.005761299	0.001003863	0.001854964	0.004932021	0.001025686	0.001309386	0.001200271	0.007507147	0.001112978	0.001396679	0.001178448	0.005019313	0.003862689	0.002291426	0.003273465	0.001833141	0.00942758	0.001789494	0.00154944	0.004735613	0.001243917	0.001134801	0.00063287	0.00161491	0.002007725	0.000872924	0.001091155	0.000611047	0.002160487	0.001985902	0.001462148	0.000872924	0.001593086	0.001505794	0.001462148	0.0002837	0.010082273	0.005172075	0.001200271	0.002116841	0.001745848	0.00373175	0.004691967	0.001702202	0.004866552	0.004233682	0.002946119
Synergistota	4.36E-05	4.36E-05	0.000370993	0	0.000458285	0.000196408	4.36E-05	0	0.000109116	8.73E-05	2.18E-05	6.55E-05	0.000414639	0.000174585	0.003513519	0.000305523	0.001047509	0.000196408	0.008489187	0.000501931	0.000654693	0.000807455	0.0002837	0.000218231	0	8.73E-05	0.000392816	0	0.000152762	4.36E-05	0.000240054	6.55E-05	0.001243917	0	8.73E-05	2.18E-05	8.73E-05	0.000130939	0.000370993	0.000130939	0.000174585	8.73E-05	0	0	2.18E-05	0	0	0.000196408	4.36E-05
Acidobacteriota	0	0	8.73E-05	4.36E-05	0	0	0	6.55E-05	0.001112978	0.000130939	0	0	4.36E-05	0	6.55E-05	2.18E-05	2.18E-05	0	0	0.0002837	4.36E-05	2.18E-05	6.55E-05	0	0	4.36E-05	2.18E-05	8.73E-05	4.36E-05	0	2.18E-05	2.18E-05	0	0.000327347	0	0	0	4.36E-05	6.55E-05	0.000109116	0	0	0	4.36E-05	0	0	2.18E-05	0.008358248	0
Crenarchaeota	0	0	0	0	0	8.73E-05	0	0	6.55E-05	0	0	0	0	0	4.36E-05	0	0	4.36E-05	0	0.004146389	0	0	6.55E-05	8.73E-05	0	6.55E-05	2.18E-05	0	0	0	0	8.73E-05	0	8.73E-05	0	0	2.18E-05	0	0.000894747	0	2.18E-05	0	0	0	0	0	0	0	0
Deinococcota	0	0	0	0	2.18E-05	0	0.000545578	0	0	0.001309386	0	0	0	2.18E-05	0	4.36E-05	0	0	0	0	0.000109116	0.002880649	0	2.18E-05	0	2.18E-05	0	0	2.18E-05	0	2.18E-05	0	0	0	0	0	0	0	0	0.001309386	0	0	0	0	0	0	0	0	0
Campylobacterota	0	2.18E-05	6.55E-05	0	6.55E-05	2.18E-05	0	2.18E-05	0.002553303	0	4.36E-05	0	2.18E-05	0	0	0	0	4.36E-05	0	0	0	0	0	0	0.000109116	0	4.36E-05	0	0	4.36E-05	0	0	0	0	8.73E-05	0	0	0	0	0	0	0	4.36E-05	2.18E-05	0.000567401	8.73E-05	0.000851101	0.000370993	0.000414639
Chloroflexi	2.18E-05	4.36E-05	4.36E-05	0	0	2.18E-05	6.55E-05	8.73E-05	0.000872924	8.73E-05	0	0	0	0	4.36E-05	0	0	4.36E-05	0	0.000109116	6.55E-05	0.000414639	0	0.000109116	0	0	0.000152762	0	0	0	0	0	0	8.73E-05	0	0	2.18E-05	0	2.18E-05	0.000152762	0	0	0	2.18E-05	0	0	0	0.002073195	0
Myxococcota	0	8.73E-05	0	0	0	2.18E-05	0.000305523	0.000130939	0.001702202	0.000392816	0	0	0	2.18E-05	2.18E-05	0	0	4.36E-05	0	4.36E-05	0	0.001047509	2.18E-05	0	0	0	0	0	0	0	0	4.36E-05	0	4.36E-05	0	6.55E-05	0	0	0	0.000414639	0	0	0	0	0	0	0	0.000676516	0
Deferribacteres	0	0	0	0	0	0	0	0	0.001178448	0	0	0	0	0	0	0	0	0	0	0	0	0	0	0	0	0	0	0	0	0	0	0	0	0	0	0	0	0	0	0	0	0	0.000305523	0.0002837	8.73E-05	0.000392816	0.001003863	0.000829278	0.000392816
WPS-2	0	0	0	0	0	0	0	0	0	0	0	0	0	0	0	0	0	0	0	0	0	0	0	0	0	0	0	0	0	0	0	0	0	0	0	0	0	0	0	0	0	0	0	0	0	0	0	0.001047509	0
Nitrospirota	0	0	0	0	0	4.36E-05	6.55E-05	0	0.000763809	0	0	2.18E-05	2.18E-05	2.18E-05	8.73E-05	2.18E-05	0	0	0	0.000240054	4.36E-05	4.36E-05	2.18E-05	4.36E-05	0	0	2.18E-05	4.36E-05	0	0	0	4.36E-05	0	2.18E-05	0	0	0	0	2.18E-05	0	0	0	0	0	0	0	0	6.55E-05	0
Gemmatimonadota	0	4.36E-05	0	0	0	0	0.000174585	0	2.18E-05	0.000130939	0	2.18E-05	0	0	4.36E-05	2.18E-05	0	0	0	0.000130939	0	0.000676516	0	0	0	0	2.18E-05	0	0	0	0	6.55E-05	4.36E-05	2.18E-05	0	0	0	0	0	0.000305523	0	4.36E-05	0	0	0	0	0	0	0
Bdellovibrionota	0	0	0	0	0	0	0	0	0.000589224	0	0	0	0	0	0	0	0	0	0	0	6.55E-05	2.18E-05	0	0	2.18E-05	0	0	0.000567401	0.000130939	0	2.18E-05	0	0	4.36E-05	4.36E-05	0	0	0	0	8.73E-05	0	0	0	2.18E-05	0	0	0	0.000305523	0
Gemmatimonadetes	0	0	0	0	0	0	0	0	2.18E-05	0	0	0	0	0	0	0	0	0	0	0	0	0	0	0	0	0	0	0	0	0	0	0	0	0	0	0	0	0	0	0	0	0	0	0	0	0	0	0.000458285	6.55E-05
Elusimicrobia	0	0	0	0	0	0	0	0	0.000414639	0	0	0	0	0	0	0	0	0	0	0	0	0	0	0	0	0	0	0	0	0	0	0	0	0	0	0	0	0	0	0	0	0	0	0	0	0	0	0	0
Fibrobacterota	0	0	0	0	0	0	0	0	0	0	0	0	0	0	0	0	0	0	0	0	0	0	0	0	0	0	0	0	0	0	0	0	0	0	0	0	0	0	0	0	0	0	0	0	0	0	0	0	0
Cyanobacteria	0	0	4.36E-05	0	0	2.18E-05	4.36E-05	6.55E-05	4.36E-05	0	0	0	0	0.000174585	0.000109116	6.55E-05	0.000130939	2.18E-05	4.36E-05	2.18E-05	0	0.000152762	2.18E-05	4.36E-05	0.000109116	6.55E-05	0	0	0	2.18E-05	2.18E-05	0.000305523	0	2.18E-05	0	2.18E-05	0	0	0	0	0	0	4.36E-05	0.000109116	2.18E-05	0	0	0.000305523	2.18E-05
Elusimicrobiota	0	0	0	0	0	0	0	0	0.000109116	0	0	0	0	0	0	0	0	0	0	0	0	0	0	0	0	0	0	0	0	0	0	0	0	0	0	0	0	0	0	0	0	0	0	0	0	0	0	0.000305523	0
Spirochaetota	0	0	0	0	0	0	0	0	0	0	0	0	0	0	0	0	0	0	0	0	0	0	0	0	0	0	0	0	0	0	0	0	0	0	0	0	0	0	0	0	0	0	0	0	0	0	0	0	0
Armatimonadota	0	0	0	0	0	0	0	0	0.000109116	0	0	0	0	0	0	2.18E-05	0	0	0	0	2.18E-05	0	0	0	0	0	0	0.000196408	6.55E-05	0	0	0	0	2.18E-05	0	0	0	2.18E-05	0	4.36E-05	0	2.18E-05	0	0	0	0	0	2.18E-05	0
RCP2-54	0	0	0	0	0	0	4.36E-05	0	0	0	0	0	0	0	4.36E-05	0	0	0	0	0.000152762	0	6.55E-05	2.18E-05	8.73E-05	4.36E-05	0	0	0	0	0	0	2.18E-05	0	4.36E-05	0	0	4.36E-05	0	2.18E-05	0	0	0	0	0	0	0	0	0	0
SAR324_clade(Marine_group_B)	0	0	0	0	0	0	0	0	0.000130939	0	0	0	0	0	0	0	0	0	0	0	0	0	0	0	0	0	0	0	0	0	0	0	0	0	0	0	0	0	0	0	0	0	0	0	0	0	0	0	0
Kapabacteria	0	0	0	0	0	0	0	0	8.73E-05	0	0	0	0	0	0	0	0	0	0	0	0	0	0	0	0	0	0	0	0	0	0	0	0	0	0	0	0	0	0	0	0	0	0	0	0	0	0	0	0
Halobacterota	0	0	0	0	0	4.36E-05	0	0	8.73E-05	0	0	0	0	0	0	0	0	0	0	0	0	0	0	0	0	0	0	0	0	0	0	0	0	0	0	0	0	0	0	0	0	0	0	0	0	0	0	0	0
Chlamydiae	0	0	0	0	0	0	0	0	0	0	0	0	0	0	0	0	0	0	0	0	0	0	0	0	0	0	0	8.73E-05	2.18E-05	0	0	0	0	0	0	0	0	0	0	0	0	0	0	0	0	0	0	0	0
Planctomycetota	0	0	0	0	0	0	0	0	0	0	0	0	0	0	0	0	0	0	0	0	0	0	0	0	0	0	0	0	0	0	0	0	0	0	0	0	0	0	0	0	0	0	0	0	0	0	0	6.55E-05	0
MBNT15	0	0	0	0	0	0	0	0	6.55E-05	0	0	0	0	0	0	0	0	0	0	2.18E-05	0	0	0	0	0	0	0	0	0	0	6.55E-05	0	0	0	0	0	0	0	0	0	0	0	0	0	0	0	0	0	0
NB1-j	0	0	0	0	0	0	6.55E-05	0	0	0	0	0	0	0	0	0	0	0	0	0	0	0	0	0	0	0	0	0	0	0	0	0	0	0	0	0	0	0	0	0	0	0	0	0	0	0	0	0	0
Nanoarchaeota	0	0	0	0	0	0	0	0	0	0	0	0	0	0	0	0	0	0	0	0	0	0	0	0	0	0	0	4.36E-05	0	0	0	0	0	0	0	0	0	0	0	0	0	0	0	0	0	0	0	0	0
Sumerlaeota	0	0	0	0	0	0	0	0	0	0	0	0	0	0	0	0	0	0	0	0	0	0	0	0	0	0	0	2.18E-05	0	0	0	0	0	0	0	0	0	0	0	0	0	0	0	0	0	0	0	4.36E-05	0
Kryptonia	0	0	0	0	0	0	0	0	4.36E-05	0	0	0	0	0	0	0	0	0	0	0	4.36E-05	0	0	0	0	0	0	0	0	0	0	0	0	0	0	0	0	0	0	0	0	0	0	0	0	0	0	0	0
Deferrisomatota	0	0	0	0	4.36E-05	0	0	0	0	0	0	0	0	0	0	0	0	0	0	0	0	0	0	0	0	0	0	0	0	0	0	0	0	0	0	0	0	0	0	0	0	0	0	0	0	0	0	0	0
Gracilibacteria	0	0	0	0	0	0	0	0	0	0	0	0	0	0	0	0	0	0	0	0	0	0	0	0	0	0	0	0	0	0	0	0	0	0	0	0	0	0	0	0	0	0	0	0	0	0	0	0	0
Entotheonellaeota	0	0	0	0	0	0	0	0	0	0	0	0	0	0	0	0	0	0	0	0	0	0	0	0	0	0	0	0	0	0	0	2.18E-05	0	0	0	0	0	0	0	0	0	0	0	0	0	0	0	0	0
Methylomirabilota	0	0	0	0	0	0	0	0	0	0	0	0	0	0	0	0	0	0	0	0	0	0	0	0	0	0	0	0	0	0	0	0	0	0	0	0	0	0	0	0	0	0	0	0	0	0	0	0	0
Thermoplasmatota	0	0	0	0	0	0	0	0	0	0	0	0	0	0	0	0	0	0	0	0	0	0	0	0	0	0	2.18E-05	0	0	0	0	0	0	0	0	0	0	0	0	0	0	0	0	0	0	0	0	0	0
Others	0.001745848	0.003251642	0.004124566	0.001483971	0.00316435	0.003382581	0.0063287	0.001985902	0.006110469	0.006241407	0.001942256	0.001112978	0.001309386	0.002095018	0.002706065	0.001724025	0.002335072	0.001440325	0.001745848	0.001833141	0.002160487	0.015734456	0.001505794	0.000523754	0.000894747	0.001331209	0.00189861	0.002989765	0.007965432	0.00034917	0.005564891	0.001156624	0.001222094	0.001091155	0.00379722	0.000392816	0.001200271	0.00126574	0.002924296	0.006721515	0.001942256	0.00499749	0.003142527	0.004648321	0.004190036	0.016061803	0.006437815	0.011937237	0.003273465
[truncated: 14 more columns]
