# Supplementary material for: Intestinal microbiota and metabolome perturbations in ischemic and idiopathic dilated cardiomyopathy
Source: J Transl Med. 2024 Jan 22;22:89. doi: 10.1186/s12967-023-04605-6 (PMC10804607; doi:10.1186/s12967-023-04605-6)
Supplement: Supplementary file 2 — Additional file 2. The microbial relative abundances in patients with ICM, IDCM and HCs at genus level. [file 12967_2023_4605_MOESM2_ESM.txt]

Taxonomy	ICM1	ICM2	ICM3	ICM4	ICM5	ICM6	ICM7	ICM8	ICM9	ICM10	ICM11	ICM12	ICM13	ICM14	ICM15	ICM16	ICM17	ICM18	ICM19	ICM20	IDCM1	IDCM2	IDCM3	IDCM4	IDCM5	IDCM6	IDCM7	IDCM8	IDCM9	IDCM10	IDCM11	IDCM12	IDCM13	IDCM14	IDCM15	IDCM16	IDCM17	IDCM18	IDCM19	IDCM20	IDCM21	IDCM22	HC1	HC2	HC3	HC4	HC5	HC6	HC7
Escherichia-Shigella	0.249830871	0.032800122	0.250441918	0.311153787	0.206686598	0.098334897	0.044082666	0.01793859	0.244680619	0.125526482	0.183466818	0.146629422	0.048818279	0.07260546	0.181022631	0.279597582	0.221569954	0.138511228	0.031512559	0.264648757	0.034218624	0.06289418	0.056129018	0.043209742	0.036400934	0.075813456	0.048709164	0.020775593	0.020688301	0.02075377	0.086258211	0.022346856	0.018375052	0.075617048	0.094930493	0.539838073	0.356043908	0.048140017	0.387556467	0.012657399	0.034764201	0.01259193	0.006023176	0.05593261	0.025554852	0.039979923	0.159003121	0.031752613	0.003993628
Blautia	0.025620322	0.019597146	0.024092705	0.027868101	0.035942649	0.039216114	0.048185409	0.2480632	0.022063156	0.022434149	0.024179997	0.013770377	0.031599852	0.057918513	0.047268839	0.038888768	0.045173821	0.032778299	0.080745477	0.055168802	0.176527072	0.049582088	0.031839906	0.024791044	0.036990158	0.030639635	0.078257644	0.323636602	0.285926282	0.028719202	0.203267137	0.027606224	0.252362351	0.467887306	0.043820789	0.010235035	0.054557755	0.256324117	0.05438317	0.106169391	0.026907885	0.282871047	0.133731969	0.115138686	0.094428562	0.200641599	0.10025533	0.131265958	0.2150012
Faecalibacterium	0.105012767	0.025402091	0.062043079	0.022957903	0.092071667	0.115706086	0.019007922	0.023699889	0.231237588	0.104358073	0.01414137	0.205551797	0.338825481	0.08238221	0.088339917	0.077406543	0.094581324	0.151408681	0.029679419	0.059795299	0.057176527	0.11882679	0.05972983	0.250660149	0.34452131	0.066123999	0.116753595	0.018113175	0.051895336	0.407721013	0.134922201	0.099666107	0.017916767	0.022259564	0.078432228	0.039739869	0.070030334	0.044344543	0.034284093	0.093664754	0.466752504	0.019618969	0.078257644	0.157715558	0.226240098	0.069986688	0.09623988	0.07323833	0.162189294
Fusobacterium	0.000152762	0.000938393	0.0002837	4.36E-05	0.000240054	0.001854964	0.000109116	0.000872924	8.73E-05	8.73E-05	0.000654693	0.001200271	0.000196408	0.000720162	0.000240054	8.73E-05	4.36E-05	0.000261877	0.000458285	0.010627851	0.000327347	0.000130939	0.00063287	0.001112978	0.00534666	0.05276826	0.007769024	0.000152762	0.001112978	0.002618772	0.000436462	0.457695917	0.000109116	0.00977675	0.012504637	0.048534579	0.006939746	0.000130939	0.004670144	0.000240054	0.000654693	0.026558715	0.001702202	0.003186173	0.002880649	0.186783929	0.002422364	0.00091657	0.000741985
Bacteroides	0.028064509	0.044104489	0.030377758	0.109246448	0.019007922	0.062414072	0.007769024	0.014599655	0.014512363	0.194094669	0.177247234	0.169063571	0.090565873	0.091024158	0.042795103	0.023416188	0.02201951	0.047508893	0.09623988	0.204918927	0.005804945	0.06254501	0.226851145	0.227374899	0.067978963	0.453767759	0.028108155	0.004190036	0.005935884	0.057503874	0.010496912	0.146083844	0.015014294	0.008903826	0.194531131	0.212273313	0.011173428	0.028086332	0.085524736	0.034786024	0.056674596	0.018811514	0.012111822	0.050782358	0.075115117	0.008729241	0.05058595	0.036182703	0.01913886
Ligilactobacillus	0.104663597	0.024420051	0.032472776	0.079588853	0.136656264	0.063221526	0.378718111	0.080527246	0.036881042	0.050760535	0.00471379	0.025838553	0.021539402	0.044126312	0.087903455	0.129956572	0.134190254	0.092813653	0.102546756	0.049931257	0.014468717	0.068415425	0.006132292	0.154616677	0.008576479	0.005826768	0.006437815	0.030399581	0.015625341	0.010016804	0.019313445	0.003469873	0.093533815	0.005281191	0.001243917	0.005914061	0.008009078	0.002575126	0.006372346	0.015450756	0.009689457	0.002509657	0.000152762	0.000523754	4.36E-05	4.36E-05	4.36E-05	0.021255701	0.000130939
Megamonas	0.011653536	0.005586714	0.013595793	0.003906335	0.026296838	0.009842219	0.001243917	0.000872924	0.001789494	0.007114331	0.255613993	0.008096371	0.009842219	0.007005216	0.016847435	0.005957707	0.011391659	0.005521245	0.000785632	0.007376208	0.008598302	0.004320974	0.011348013	0.005433952	0.011849944	0.01442507	0.33917465	0.000851101	0.004408267	0.005543068	0.001462148	0.080898239	0.000109116	0.003971805	0.059140606	0.004277328	0.016345503	0.000218231	0.014032255	0.000458285	0.007485324	0.007681732	0.000523754	0.000851101	8.73E-05	4.36E-05	0.000152762	0.054841455	0.000741985
Streptococcus	0.059118783	0.018178644	0.037011981	0.067215154	0.1075006	0.064923728	0.053772123	0.066473168	0.017393012	0.031207036	0.014468717	0.065971237	0.028129978	0.041573009	0.060515462	0.083451542	0.073369269	0.060384523	0.044017197	0.031621675	0.214324684	0.050826004	0.154834908	0.030486873	0.103288741	0.029810357	0.046330445	0.221286254	0.077406543	0.11911049	0.108395347	0.014315955	0.175414093	0.028653733	0.050149488	0.007638086	0.072234467	0.042795103	0.011544421	0.204569758	0.0132248	0.057765751	0.00907841	0.011260721	0.003862689	0.006372346	0.009383934	0.084477228	0.006350523
Ruminococcus	0.015887218	0.011020666	0.020557362	0.008903826	0.01575628	0.016301857	0.016018157	0.01505794	0.011740829	0.018615106	0.006219584	0.045021059	0.00787814	0.022194095	0.020993824	0.012068175	0.015887218	0.009667634	0.004190036	0.009405757	0.020208192	0.028260917	0.008292779	0.009187526	0.007005216	0.009296641	0.008598302	0.010802435	0.029352072	0.001920433	0.013966785	0.015559872	0.003949981	0.009187526	0.007659909	0.003928158	0.021430286	0.020295485	0.006219584	0.026755123	0.006175938	0.040940139	0.021888571	0.025489383	0.034327739	0.009362111	0.022739672	0.0068961	0.037884905
Oceanobacillus	0.001658556	0.193025337	0.001636733	0.001200271	0.001854964	0.00471379	6.55E-05	0.006023176	0.000436462	0.001811317	0.001069332	0.00161491	0	0.006175938	0	4.36E-05	0	0	0	4.36E-05	0	0.001047509	2.18E-05	0	0	0.004168212	0	4.36E-05	2.18E-05	0	0	0	0	0	0	0	0	0	0	0.000261877	0	0	0	0	0	0	0	0	0
Veillonella	0.003840866	0.001091155	0.00408092	0.003295288	0.001854964	0.01603998	0.000152762	0.000480108	0.000938393	0.001353032	0.002924296	0.013421208	0.005564891	0.003949981	0.004473736	0.004451913	0.003884512	0.018091352	0.001112978	0.032123606	0.000414639	0.004910198	0.044737359	0.061999433	0.064901905	0.011500775	0.009209349	0.000545578	0.000654693	0.18580189	0.006917923	0.00724527	6.55E-05	0.001942256	0.046243153	0.0063287	0.003775397	0.00034917	0.000807455	0.001680379	0.001985902	0.002247779	0	8.73E-05	2.18E-05	0	4.36E-05	0.001724025	4.36E-05
Prevotella_9	0.000611047	0.000523754	0.0063287	0.00034917	0.007048862	0.001200271	0.001287563	6.55E-05	0.030748751	0.001287563	0.001505794	0.000872924	0.000109116	0.000130939	0.000872924	0.000240054	0.002946119	0.000589224	0.000174585	0.000109116	0.001156624	0.000458285	0.000829278	4.36E-05	0.000851101	0.001047509	0.016563734	4.36E-05	0.001658556	0.001854964	0.000152762	0.000458285	6.55E-05	0.000109116	0.023241604	0.000676516	0.001680379	0.000414639	0.001636733	0.000109116	0.168321585	0.000480108	0.000480108	0.000654693	0.000501931	0.001505794	0.000545578	0.000720162	0.000305523
[Ruminococcus]_torques_group	0.012351876	0.003775397	0.009580342	0.009034764	0.02420182	0.011064313	0.015210702	0.016083626	0.009034764	0.007899963	0.009645811	0.011631713	0.014839709	0.009493049	0.012941099	0.009929511	0.016498265	0.012002706	0.007638086	0.007136154	0.042445933	0.024070881	0.018047705	0.005041137	0.01195906	0.008074548	0.011457129	0.015210702	0.123300526	0.006568754	0.027889924	0.004953844	0.020208192	0.025096567	0.021473932	0.003993628	0.016498265	0.146379329	0.010649674	0.024529167	0.007354385	0.16631386	0.02828274	0.018331406	0.026929708	0.075747987	0.014796063	0.011413482	0.016781965
[Clostridium]_innocuum_group	0.000720162	0.004691967	0.000370993	0.000720162	0.001222094	0.002225956	0.003557166	0.166095629	0.000567401	0.00063287	0.001200271	0.000218231	0.000370993	0.00408092	0.000654693	0.000894747	0.001178448	0.001571263	0.002029548	0.000523754	0.003426227	0.001156624	0.000545578	0.000152762	0.000305523	0.003971805	0.000414639	0.003360758	0.014272309	0.000611047	0.018244113	0.000174585	0.035157017	0.00253148	0.001047509	0.000218231	0.000218231	0.00154944	0.000261877	0.003688104	0.000567401	0.003819043	0	2.18E-05	6.55E-05	0.000152762	0	0.000305523	8.73E-05
Gracilibacillus	0.001178448	0.158457543	0.001527617	0.001003863	0.001200271	0.003382581	0	0.00373175	0.000436462	0.001112978	0.000567401	0.000960216	0	0.004059097	0	0	0	0	0	0	0	0.000261877	2.18E-05	0	0	0.00309888	0	0	2.18E-05	0	0	0	0	0	0	0	0	0	0	0.000130939	0	2.18E-05	0	0	0	0	0	0	0
Enterococcus	0.075224232	0.007638086	0.005172075	0.138292997	0.007899963	0.015538049	0.007005216	0.002575126	0.002444187	0.005324837	0.004975667	0.003993628	0.004757436	0.003971805	0.005957707	0.017327543	0.007507147	0.007332562	0.021299347	0.022696026	0.001593086	0.005455775	0.001134801	0.00091657	0.002662418	0.000305523	0.000720162	0.008641948	0.002073195	0.000872924	0.021626694	0.00098204	0.002793357	0.002596949	0.000872924	6.55E-05	0.003033411	0.000458285	0.001702202	0.001374855	0.000698339	0.000894747	4.36E-05	0.000218231	0.000130939	6.55E-05	4.36E-05	0.000109116	0.000130939
Subdoligranulum	0.014359601	0.012657399	0.007594439	0.004975667	0.01259193	0.011217074	0.008249133	0.016803788	0.025489383	0.037557558	0.003426227	0.01575628	0.018178644	0.077930297	0.016585557	0.017196604	0.016760142	0.020208192	0.007659909	0.012199114	0.015385287	0.044497305	0.013835847	0.021844925	0.0137922	0.027213408	0.011544421	0.005368483	0.010038627	0.003426227	0.013355738	0.00696157	0.003884512	0.005957707	0.016498265	0.003273465	0.01040962	0.014294132	0.004822906	0.111756105	0.01195906	0.008882002	0.131484189	0.052462737	0.04115837	0.028828318	0.048076294	0.0264496	0.046483207
Bifidobacterium	0.002400541	0.002967942	0.002596949	0.001964079	0.003273465	0.006808808	0.032909238	0.004211859	0.001440325	0.002335072	0.000327347	0.000611047	0.002662418	0.052593676	0.005150252	0.004299151	0.006088645	0.030988805	0.002946119	0.002466011	0.00161491	0.006437815	0.001702202	0.003207996	0.002356895	0.002466011	0.000807455	0.003426227	0.00161491	0.001178448	0.002640595	0.000218231	0.002553303	0.000938393	0.000589224	0.000218231	0.001287563	0.002509657	0.000807455	0.002073195	0.007463501	0.00034917	0.067280623	0.036990158	0.005543068	0.017698536	0.025205683	0.012897453	0.053095607
Christensenellaceae_R-7_group	0.004386443	0.004757436	0.008423717	0.003644458	0.006001353	0.004975667	0.00344805	0.003666281	0.002487834	0.007201624	0.001047509	0.003295288	0.004604675	0.017109312	0.010606028	0.007965432	0.015036117	0.006154115	0.12107457	0.004582851	0.003426227	0.017000196	0.00253148	0.00316435	0.001178448	0.002684242	0.001767671	0.002051372	0.003622635	0.000370993	0.001811317	0.000458285	0.011871767	0.000938393	0.001702202	0.00034917	0.001200271	0.001222094	0.001309386	0.008641948	0.002116841	0.000676516	0.006394169	0.006590577	0.006983393	0.003753574	0.008707418	0.002378718	0.001811317
Collinsella	0.001636733	0.000611047	0.001745848	0.000720162	0.003644458	0.001658556	0.115444209	0.002662418	0.001527617	0.001920433	0.001243917	0.000720162	0.001200271	0.000894747	0.002684242	0.001112978	0.002138664	0.001112978	0.001505794	0.000676516	0.012962923	0.005892238	0.001287563	0.000523754	0.024769221	0.003142527	0.02321978	0.002051372	0.009274818	0.00161491	0.010256858	0.001462148	0.001724025	0.002051372	0.00379722	0.000851101	0.003644458	0.037884905	0.004255505	0.004233682	0.001745848	0.040896493	0.063898042	0.013464854	0.006154115	0.037841259	0.019575322	0.002596949	0.003775397
Agathobacter	0.029308426	0.006874277	0.011478952	0.005564891	0.016585557	0.021299347	0.006394169	0.055954433	0.00879471	0.01512341	0.003884512	0.0204046	0.113065491	0.015014294	0.021888571	0.014927002	0.021583048	0.037797613	0.008292779	0.011151605	0.011588067	0.033607577	0.0132248	0.019793553	0.020731947	0.006023176	0.004735613	0.00569583	0.010671497	0.004059097	0.013093861	0.002356895	0.002946119	0.003688104	0.005870414	0.003338935	0.018702398	0.039674399	0.003709927	0.019553499	0.041813063	0.005303014	0.005433952	0.032472776	0.023765358	0.011566244	0.018615106	0.014228662	0.010322327
Lactobacillus	0.000807455	0.000458285	0.0002837	0.000807455	0.00154944	0.01287563	0.001462148	0.003142527	0.001724025	0.000545578	0.000109116	0.000676516	0.001964079	0.006656046	0.003338935	0.004299151	0.006786985	0.082338564	0.025991314	0.002400541	0.002160487	0.005935884	0.001418502	0.003600812	0.001134801	0.00091657	0.000545578	0.0063287	0.002487834	0.003426227	0.008663771	0.000894747	0.112716321	0.001483971	0.000872924	0.002727888	0.000327347	0.000829278	0.000130939	0.002662418	0.000480108	0.001440325	0.002902473	0.022892434	4.36E-05	6.55E-05	6.55E-05	0.001418502	0.000240054
Parabacteroides	0.002684242	0.00471379	0.002553303	0.002509657	0.001745848	0.003884512	0.000676516	0.001745848	0.00154944	0.014905179	0.00914388	0.013115684	0.002400541	0.00851101	0.00281518	0.001331209	0.002509657	0.003666281	0.026296838	0.002487834	0.001091155	0.007485324	0.013137507	0.00914388	0.006481461	0.019247976	0.005041137	0.000305523	0.001200271	0.00724527	0.001287563	0.006721515	0.002684242	0.000458285	0.078017589	0.024332759	0.001483971	0.000654693	0.001483971	0.004473736	0.001200271	0.003600812	0.003317111	0.006197761	0.010562381	0.001745848	0.007114331	0.004604675	0.001876787
[Ruminococcus]_gnavus_group	0.010540558	0.003360758	0.007419855	0.012919276	0.004604675	0.011020666	0.01414137	0.002684242	0.002356895	0.004124566	0.071645244	0.005303014	0.005848591	0.000938393	0.006546931	0.00373175	0.002160487	0.003229819	0.000872924	0.006765162	0.012024529	0.007157977	0.006525107	0.00851101	0.010431443	0.004670144	0.01195906	0.009842219	0.011544421	0.009274818	0.012460991	0.01259193	0.006154115	0.061170155	0.018986099	0.011653536	0.107435131	0.009122057	0.068349955	0.003491696	0.008118194	0.018484167	0.000414639	0.00154944	0.000720162	0.021255701	0.00154944	0.059708007	0.004190036
UCG-002	0.009012941	0.007899963	0.092137136	0.00781267	0.014817886	0.011980883	0.002487834	0.003426227	0.004932021	0.033192938	0.006350523	0.003928158	0.005804945	0.016847435	0.019095214	0.013137507	0.014468717	0.006285053	0.048447286	0.006765162	0.008358248	0.022739672	0.003688104	0.00253148	0.003120704	0.004146389	0.006503284	0.002749711	0.002727888	0.001222094	0.001767671	0.001811317	0.005826768	0.00098204	0.006285053	0.000523754	0.001876787	0.001069332	0.003055234	0.014163193	0.00379722	0.001636733	0.00569583	0.011806298	0.018484167	0.004888375	0.019815377	0.004691967	0.003338935
Holdemanella	0.002575126	0.001047509	0.001505794	0.001396679	0.006765162	0.002618772	0.002225956	0.001156624	0.000872924	0.002029548	0.000130939	0.030028588	0.001505794	0.002029548	0.003491696	0.003840866	0.002487834	0.003055234	0.000261877	0.001243917	0.001483971	0.00091657	4.36E-05	0.001134801	0.006786985	0.000261877	0.001309386	0.000480108	0.000872924	0.000327347	0.00063287	0.000109116	0.000436462	0.000305523	0.000218231	0.000676516	0.001571263	4.36E-05	0.030923335	0.000152762	0.002858826	8.73E-05	0.089234664	0.022172272	0.004146389	0.01512341	0.019400738	0.004517382	0.00309888
Erysipelotrichaceae_UCG-003	0.000720162	0.0002837	0.000807455	0.000501931	0.000872924	0.000741985	0.000501931	0.002444187	0.001702202	0.000458285	0.000720162	0.000545578	0.001680379	0.000567401	0.000611047	0.001112978	0.001200271	0.000741985	0.001396679	0.001527617	0.008882002	0.000894747	0.004320974	0.001985902	0.000938393	0.005390306	0.000807455	0.009645811	0.008641948	0.000130939	0.003077057	0.001156624	0.001636733	0.044126312	0.001702202	0.000196408	0.000938393	0.023110665	0.000261877	0.002160487	0.000741985	0.028108155	0.002640595	0.007157977	0.010846082	0.017087489	0.00724527	0.004626498	0.024332759
Klebsiella	0.015276171	0.001985902	0.007638086	0.009798573	0.009318465	0.064509089	0.021583048	0.001854964	0.023939943	0.041551186	0.005150252	0.004866552	0.004255505	0.005892238	0.01920433	0.023350719	0.018876983	0.015930864	0.004015451	0.016716496	0.016781965	0.014556009	0.057853043	0.003077057	0.002400541	0.005281191	0.005172075	0.002313249	0.002640595	0.002400541	0.00436462	0.002291426	0.018746045	0.006306876	0.018680575	0.001483971	0.012220937	0.001833141	0.030726928	0.007659909	0.002793357	0.003600812	0.004582851	0.00506296	0.004975667	0.003469873	0.005848591	0.00977675	0.007659909
Corynebacterium	0.001047509	0.064028981	0.001200271	0.00063287	0.001440325	0.002095018	4.36E-05	0.001985902	0.000480108	0.000894747	0.000567401	0.000938393	0	0.00161491	2.18E-05	0.000109116	0	2.18E-05	8.73E-05	0.000152762	0	8.73E-05	0	0	0	0.001658556	2.18E-05	2.18E-05	0.000109116	4.36E-05	8.73E-05	0	6.55E-05	0	0	0	0	0	2.18E-05	6.55E-05	4.36E-05	2.18E-05	0	6.55E-05	0	8.73E-05	0	6.55E-05	0
Fusicatenibacter	0.003535343	0.000523754	0.001702202	0.000676516	0.00189861	0.001789494	0.001483971	0.002466011	0.00063287	0.001156624	0.000611047	0.000851101	0.008401894	0.002596949	0.003317111	0.002007725	0.002400541	0.005412129	0.00379722	0.002880649	0.008991118	0.003360758	0.003338935	0.000720162	0.013137507	0.002073195	0.003622635	0.007157977	0.00443009	0.001134801	0.005150252	0.002335072	0.001811317	0.028020863	0.003469873	0.000741985	0.008118194	0.016498265	0.009493049	0.001745848	0.004233682	0.004539205	0.035266133	0.025707614	0.02708247	0.023176134	0.024310936	0.028500971	0.055234271
Citrobacter	0.001156624	0.000240054	0.000807455	0.001418502	0.00098204	0.000872924	0.000436462	0.000174585	0.009951334	0.000611047	0.00373175	0.000152762	0.001047509	0.001025686	0.002051372	0.002509657	0.001833141	0.001418502	0.000523754	0.001091155	0.000654693	0.001985902	0.057962159	0.00063287	4.36E-05	0.000152762	0.000480108	0.000654693	0.000327347	0.000240054	0.000152762	2.18E-05	8.73E-05	0.000130939	0.002837003	4.36E-05	0.000523754	0.000480108	0.00787814	0.00034917	0.000392816	0.002378718	0.000611047	0.000654693	0.000480108	0.000436462	0.000567401	0.002422364	0.000152762
Alistipes	0.002793357	0.004102743	0.019357091	0.000829278	0.001374855	0.002575126	0.000436462	0.002116841	0.001331209	0.010278681	0.003033411	0.009514872	0.008030902	0.057438404	0.002596949	0.002007725	0.001985902	0.002356895	0.011522598	0.001222094	0.000851101	0.004735613	0.001483971	0.001854964	0.003055234	0.002967942	0.001309386	0.000458285	0.00034917	0.000261877	0.000414639	0.00034917	0.004168212	4.36E-05	0.006786985	0.002160487	0.000698339	0.000763809	0.001287563	0.005128429	0.000589224	0.00098204	0.006525107	0.004932021	0.004975667	0.001353032	0.005892238	0.002400541	0.012657399
Romboutsia	0.01040962	0.002793357	0.009820396	0.004757436	0.008118194	0.007441678	0.0066124	0.008183663	0.00471379	0.002793357	0.001243917	0.00154944	0.010213212	0.004822906	0.018156821	0.008270956	0.010016804	0.006939746	0.00309888	0.0132248	0.017414835	0.009733103	0.002640595	0.001920433	0.007594439	0.002225956	0.014250486	0.008336425	0.022412326	0.002575126	0.00907841	0.004648321	0.003819043	0.053641185	0.001833141	0.000654693	0.028348209	0.012220937	0.00563036	0.007332562	0.00569583	0.005106606	0.027889924	0.024463697	0.012220937	0.054208585	0.020317308	0.038408659	0.024594636
Anaerostipes	0.001003863	0.000392816	0.000763809	0.001200271	0.001069332	0.002269603	0.007070685	0.00408092	0.002749711	0.003338935	0.000938393	0.00126574	0.001374855	0.000894747	0.001593086	0.000938393	0.001767671	0.002007725	0.000523754	0.000829278	0.007856317	0.01104249	0.001091155	0.003186173	0.001462148	0.000894747	0.001658556	0.01034415	0.011544421	0.001702202	0.013486677	0.000872924	0.004408267	0.004320974	0.002029548	0.000523754	0.004866552	0.038648714	0.001287563	0.052724614	0.002553303	0.008947472	0.021233878	0.012264583	0.007769024	0.008074548	0.011893591	0.008903826	0.017218427
Dialister	0.006699692	0.007267093	0.021233878	0.005281191	0.020033608	0.030595989	0.000654693	0.002771534	0.02230321	0.00752897	0.001091155	0.003360758	0.00309888	0.049494795	0.01160989	0.010475089	0.010584204	0.010104096	0.001571263	0.006394169	0.002858826	0.007223447	0.001571263	0.001920433	0.002007725	0.00408092	0.002706065	0.001353032	0.001985902	0.004975667	0.002051372	0.000851101	8.73E-05	0.000589224	0.001462148	0.000261877	0.001483971	0.00091657	0.001069332	0.000807455	0.001309386	0.000109116	0.000109116	0.001745848	0.000829278	0.001178448	0.004735613	0.002313249	0.000720162
Akkermansia	0.000109116	0	0.000174585	8.73E-05	0.000240054	0.002706065	0.000130939	0.000130939	4.36E-05	4.36E-05	0.000130939	6.55E-05	0.00034917	0.000152762	0.007943609	0.000414639	0.000872924	0.000196408	0.010889728	0.001658556	0.000261877	0.000370993	0.000240054	0.0002837	0.000218231	4.36E-05	0.0002837	0.003600812	0.000327347	2.18E-05	0.000240054	0.000130939	0.000392816	0.000414639	0.000196408	0	0.002335072	0.0002837	0.000218231	8.73E-05	6.55E-05	0.00098204	0.000480108	0.016345503	0.003426227	0.003578989	0.051546167	0.022237741	0.000807455
Roseburia	0.015603518	0.00499749	0.015821749	0.004539205	0.008314602	0.012460991	0.005084783	0.007048862	0.00563036	0.009274818	0.004320974	0.033149292	0.032145429	0.00816184	0.021212055	0.012373699	0.01167536	0.011238897	0.012308229	0.006437815	0.028697379	0.016869258	0.008336425	0.009449403	0.031949021	0.021844925	0.049931257	0.00597953	0.007376208	0.004953844	0.008227309	0.00879471	0.009122057	0.004037274	0.042118587	0.006677869	0.024376405	0.044017197	0.051196997	0.015712633	0.011238897	0.018113175	0.003404404	0.006917923	0.007048862	0.002073195	0.005128429	0.005826768	0.017545774
Weissella	0.000829278	0.049101979	0.00126574	0.000741985	0.000938393	0.002291426	2.18E-05	0.003491696	0.0002837	0.000741985	0.000327347	0.000698339	0.000109116	0.002138664	0.000938393	6.55E-05	4.36E-05	0.000130939	0.000130939	0.000152762	0.015210702	4.36E-05	0.000130939	6.55E-05	0.000130939	0.001527617	0.000763809	0.000698339	0.001222094	8.73E-05	0.002662418	0.000152762	0.000523754	0.000436462	0.000305523	8.73E-05	0.000305523	0.000611047	0.000305523	0.000654693	0.000152762	0.000523754	0.003819043	0.001003863	0.000305523	0.000261877	0.000392816	0.004539205	0.000130939
Virgibacillus	0.000392816	0.048534579	0.000436462	0.00034917	0.00034917	0.001200271	0	0.001112978	0.000130939	0.000196408	0.000152762	0.00034917	0	0.001571263	0	0	0	0	0	0	0	0	4.36E-05	0	0	0.00098204	0	0	0	0	0	0	0	0	0	0	0	0	0	0	0	2.18E-05	0	0	0	0	0	0	0
Pantoea	0.004277328	0.00161491	0.002225956	0.002247779	0.002138664	0.018287759	0.005935884	0.000676516	0.044781005	0.005652183	0.002400541	0.001440325	0.001396679	0.001724025	0.003753574	0.005193898	0.003578989	0.003622635	0.000938393	0.003295288	0.004408267	0.003338935	0.022499618	0.001112978	0.000851101	0.001636733	0.001767671	0.000611047	0.000829278	0.001593086	0.000872924	0.000589224	0.003862689	0.002422364	0.014883356	0.000654693	0.003469873	0.001942256	0.007856317	0.001920433	0.000785632	0.001767671	0.00154944	0.002313249	0.00161491	0.001418502	0.002356895	0.004670144	0.000698339
Dorea	0.003360758	0.002073195	0.002989765	0.001593086	0.006001353	0.002924296	0.004670144	0.041965825	0.002422364	0.002487834	0.002575126	0.002422364	0.006154115	0.002771534	0.004910198	0.003055234	0.004801082	0.003317111	0.006001353	0.002073195	0.02230321	0.006001353	0.008925649	0.002706065	0.003513519	0.00281518	0.00379722	0.006372346	0.013290269	0.00063287	0.007398032	0.001200271	0.038736006	0.003906335	0.004691967	0.000741985	0.005543068	0.023721712	0.008620125	0.01006045	0.003207996	0.029504834	0.021604871	0.014294132	0.015538049	0.011107959	0.012504637	0.010867905	0.028042686
Lachnospiraceae_NK4A136_group	0.008620125	0.003469873	0.015581695	0.005303014	0.007070685	0.011893591	0.001396679	0.002095018	0.041725771	0.00816184	0.00253148	0.016738319	0.006874277	0.006830631	0.011937237	0.01034415	0.009122057	0.009689457	0.003469873	0.006197761	0.005368483	0.009907688	0.002946119	0.004495559	0.002618772	0.001724025	0.003426227	0.006372346	0.003120704	0.001178448	0.003600812	0.001134801	0.001112978	0.000872924	0.002116841	0.001505794	0.002596949	0.001811317	0.001440325	0.002989765	0.00597953	0.000851101	0.003077057	0.008991118	0.008401894	0.005739476	0.008249133	0.012766515	0.01104249
[Eubacterium]_hallii_group	0.002007725	0.000414639	0.002509657	0.001505794	0.004953844	0.005303014	0.002007725	0.007288916	0.004277328	0.001527617	0.002138664	0.000807455	0.002509657	0.001222094	0.002771534	0.002596949	0.004648321	0.003404404	0.004648321	0.000894747	0.018658752	0.003644458	0.003077057	0.000589224	0.00189861	0.000960216	0.002007725	0.010911551	0.027868101	0.001069332	0.016192742	0.000567401	0.017567597	0.005041137	0.002727888	0.0002837	0.002400541	0.023612596	0.001396679	0.00907841	0.00309888	0.014970648	0.027562578	0.022586911	0.030268642	0.018964276	0.021255701	0.012657399	0.039106999
[Eubacterium]_ruminantium_group	0.001702202	0.000938393	0.003426227	0.001440325	0.001571263	0.001811317	0.000174585	0.001047509	0.00126574	0.001003863	0.000392816	0.00161491	0.001156624	0.002466011	0.001833141	0.002793357	0.001724025	0.001462148	0.000261877	0.000872924	0.001942256	0.001396679	0.000698339	0.001112978	0.001047509	0.001680379	0.001505794	0.005848591	0.001112978	0.000545578	0.000829278	0.000436462	0.000261877	0.000523754	0.002095018	0.00034917	0.002029548	0.002487834	0.000894747	0.000872924	0.000785632	0.000785632	0.00098204	0.007550793	0.038212251	0.002400541	0.006590577	0.002596949	0.001483971
Coprococcus	0.006350523	0.003360758	0.00563036	0.002727888	0.006590577	0.008227309	0.002160487	0.004779259	0.002356895	0.00408092	0.001920433	0.016716496	0.0068961	0.006699692	0.006154115	0.003666281	0.004582851	0.006721515	0.002356895	0.003011588	0.015297994	0.007398032	0.002684242	0.003862689	0.006437815	0.002967942	0.004408267	0.003709927	0.010038627	0.001854964	0.036619165	0.002880649	0.004932021	0.004932021	0.003928158	0.001854964	0.004757436	0.011522598	0.003709927	0.015712633	0.001702202	0.013530323	0.012133645	0.01167536	0.02167034	0.009209349	0.013355738	0.006874277	0.017960413
Limosilactobacillus	0.005281191	0.003928158	0.002466011	0.00499749	0.004386443	0.009362111	0.003884512	0.013093861	0.002313249	0.002335072	0.002902473	0.008401894	0.005150252	0.011129782	0.007398032	0.009558519	0.010715143	0.020841062	0.036357288	0.004648321	0.005390306	0.009733103	0.002466011	0.004932021	0.00977675	0.002749711	0.002466011	0.006917923	0.005935884	0.002575126	0.009885865	0.001178448	0.007114331	0.001833141	0.00189861	0.002400541	0.00309888	0.001505794	0.001112978	0.002727888	0.001331209	0.002422364	0.001483971	0.007725378	0	0	0	0.000109116	8.73E-05
Turicibacter	0.000261877	0.000240054	0.000720162	0.000611047	0.000698339	0.001178448	0.000392816	0.000545578	0.000152762	0.000305523	0.000152762	0.000130939	0.000501931	0.000523754	0.000829278	0.000523754	0.000567401	0.000611047	0.000196408	0.000305523	0.000611047	0.000654693	0.000130939	0.000109116	0.000327347	0.000196408	0.000480108	0.000611047	0.004670144	0.000567401	0.001353032	0.000261877	0.000109116	0.00063287	0.000218231	8.73E-05	0.000218231	0.00034917	0.001483971	0.000458285	0.000327347	0.001003863	0.001396679	0.001680379	0.000392816	0.000305523	0.000414639	0.001964079	0.000414639
NK4A214_group	0.002007725	0.001178448	0.005215721	0.003469873	0.002378718	0.002269603	0.000436462	0.000501931	0.001353032	0.00344805	0.000698339	0.00091657	0.002007725	0.002007725	0.003819043	0.003077057	0.003578989	0.001658556	0.010453266	0.001396679	0.001353032	0.003338935	0.00063287	0.000894747	0.000894747	0.00063287	0.001069332	0.001571263	0.000676516	0.000218231	0.00063287	0.000545578	0.001483971	0.000240054	0.000960216	0.000240054	0.00063287	0.000196408	0.0002837	0.002095018	0.000763809	0.000240054	0.003382581	0.006394169	0.034938786	0.002684242	0.008816533	0.001440325	0.001571263
Methanobrevibacter	0.000109116	0	0.007550793	8.73E-05	0.000152762	4.36E-05	0.000763809	6.55E-05	2.18E-05	0.000305523	8.73E-05	0	0	4.36E-05	0	6.55E-05	0.000130939	0.000109116	0	4.36E-05	0.000130939	0.000370993	6.55E-05	8.73E-05	0	0.000392816	0.000109116	2.18E-05	0.000196408	2.18E-05	0.000218231	0.000130939	0	6.55E-05	0.00189861	2.18E-05	0.00189861	0	0.00034917	0.004233682	0.000523754	0.000720162	0.033520285	0.00091657	0.0002837	0.000872924	0.002225956	0.000872924	0.000109116
Megasphaera	0.000174585	0.000240054	0.000130939	0.000130939	0.001440325	0.00781267	0.000109116	2.18E-05	6.55E-05	0.000305523	0.000109116	0.000240054	0.000305523	0.000218231	0.000174585	0.000174585	0.000436462	0.002225956	0.000152762	0.000196408	2.18E-05	0.000174585	0.000218231	0.001483971	0.002902473	0.001440325	0.001222094	2.18E-05	0.000218231	0.031228859	0.001222094	0.000829278	0.000109116	4.36E-05	0.001025686	0.000370993	0.000174585	0	2.18E-05	4.36E-05	4.36E-05	0	0	8.73E-05	0	0	4.36E-05	0.000240054	0
Tetragenococcus	0.001222094	0.030159527	0.000741985	0.001025686	0.001025686	0.001964079	0	0.002706065	0.000261877	0.000829278	0.000392816	0.000676516	0	0.003251642	0	0	0	0	0	0	0	0	0	0	0	0.001636733	0	0	0	0	0	0	0	0	0	0	0	0	0	0	0	0	0	0	0	0	0	0	0
Butyricicoccus	0.001767671	0.00098204	0.001942256	0.001331209	0.002029548	0.008096371	0.001091155	0.004037274	0.001309386	0.001680379	0.002924296	0.00126574	0.001658556	0.001462148	0.002596949	0.00161491	0.002073195	0.004320974	0.001353032	0.003840866	0.006765162	0.003033411	0.002989765	0.000567401	0.002116841	0.002640595	0.002356895	0.003928158	0.00569583	0.002138664	0.029090195	0.000785632	0.002509657	0.003491696	0.002225956	0.000698339	0.001876787	0.002225956	0.001702202	0.004539205	0.001134801	0.006568754	0.002247779	0.003993628	0.006983393	0.002356895	0.003033411	0.005128429	0.006743338
Catenibacterium	2.18E-05	8.73E-05	6.55E-05	4.36E-05	0.000611047	4.36E-05	2.18E-05	2.18E-05	4.36E-05	6.55E-05	4.36E-05	0.000109116	0	6.55E-05	6.55E-05	2.18E-05	8.73E-05	2.18E-05	4.36E-05	0	4.36E-05	0.00034917	2.18E-05	0	2.18E-05	6.55E-05	0	2.18E-05	6.55E-05	2.18E-05	8.73E-05	0	0	0	8.73E-05	2.18E-05	4.36E-05	0.000152762	2.18E-05	6.55E-05	6.55E-05	0.000130939	0	0.00063287	0	0	0	0.000414639	0.000392816
Lactococcus	0	0	0	0	4.36E-05	8.73E-05	0.000152762	8.73E-05	4.36E-05	0	0.001200271	0	0.000152762	0.000196408	0.000414639	0.000370993	0.000261877	0.000589224	0.000370993	0.000218231	4.36E-05	0.000763809	0.026973354	0.0002837	0.000218231	0.000218231	0	0.000109116	0.000130939	0.000109116	0.000829278	0.000218231	2.18E-05	0.000130939	0.001222094	8.73E-05	0	0	2.18E-05	0.000174585	0	0.002073195	0.000218231	0.000261877	2.18E-05	8.73E-05	4.36E-05	0.006044999	0.000109116
Clostridium_sensu_stricto_1	0.008030902	0.002073195	0.005914061	0.004495559	0.007441678	0.00597953	0.00914388	0.005368483	0.002749711	0.003862689	0.001134801	0.001483971	0.006110469	0.003055234	0.01104249	0.008314602	0.008882002	0.00499749	0.002662418	0.009733103	0.009580342	0.009667634	0.001789494	0.001724025	0.002444187	0.001178448	0.003338935	0.00569583	0.016716496	0.001636733	0.006110469	0.003688104	0.002378718	0.02610043	0.001287563	0.000480108	0.007790847	0.006132292	0.005281191	0.006503284	0.004648321	0.002575126	0.001374855	0.002444187	0.001069332	0.003295288	0.001505794	0.023088842	0.000938393
Enterobacter	0.001702202	0.000654693	0.00189861	0.00161491	0.000785632	0.003295288	0.00063287	0.000370993	0.009536696	0.000611047	0.001811317	0.000480108	0.001593086	0.001418502	0.002684242	0.002466011	0.001680379	0.002793357	0.000458285	0.001483971	0.00626323	0.001200271	0.025074744	0.00063287	0.001178448	0.001658556	0.002160487	0.000392816	0.000698339	0.010540558	0.001178448	0.000741985	0.000654693	0.000567401	0.00569583	0.000589224	0.003011588	0.000501931	0.007376208	0.000720162	0.000523754	0.001309386	0.000763809	0.002247779	0.000458285	0.001156624	0.002073195	0.002313249	0.000938393
Legionella	0	0	2.18E-05	0.000872924	0.000370993	0	0	0.000676516	0	0	0	0	0	0	2.18E-05	0.001222094	0.000196408	0	0	0	0.001287563	0	0	0	0	0	0	0.02420182	0.003971805	0	0.000436462	0	0.000480108	0.000611047	0	0	0	0.000414639	0	0.00063287	4.36E-05	0.000698339	0	0	0	0	0	0	0
Intestinibacter	0.004211859	0.001505794	0.003011588	0.002291426	0.004124566	0.011457129	0.003578989	0.004168212	0.001571263	0.002247779	0.000654693	0.001680379	0.003120704	0.00316435	0.006874277	0.004561028	0.005281191	0.007441678	0.001418502	0.009012941	0.006285053	0.006394169	0.001047509	0.001309386	0.002116841	0.001724025	0.002400541	0.003884512	0.011107959	0.004517382	0.022608734	0.001745848	0.00218231	0.00569583	0.000741985	0.00063287	0.004233682	0.004037274	0.001222094	0.003513519	0.001964079	0.002160487	0.001462148	0.002487834	0.003273465	0.001483971	0.003120704	0.000960216	0.002313249
Prevotella_7	0.000218231	0.000654693	0.000218231	0.000109116	0.000414639	0.000501931	0.0002837	8.73E-05	0.000130939	0.022565087	0.000436462	0.000392816	4.36E-05	0.000523754	0	0	8.73E-05	0.000196408	0	0	2.18E-05	0.001527617	0.000218231	8.73E-05	8.73E-05	0.000130939	0	0	0	0	0	0	0.000305523	0	4.36E-05	2.18E-05	0	0	0	0.0002837	0	0	0	0	0	0	0	0.000480108	0
Haemophilus	0.002073195	0.0002837	0.000829278	0.000109116	0.000480108	0.001156624	0.000218231	0.000370993	0.00034917	0.000305523	0.000480108	0.002727888	0.00316435	0.000741985	0.001396679	0.000720162	0.000741985	0.001200271	0.000152762	0.00098204	0.016280034	0.000872924	0.002640595	0.003273465	0.021997687	0.002749711	0.003513519	0.000458285	0.001025686	0.005237544	0.001331209	0.001418502	0.000196408	0.001025686	0.003426227	0.001243917	0.009602165	0.000807455	0.00161491	0.000392816	0.002727888	0.000654693	0	0.000109116	0	0.000109116	8.73E-05	0.00373175	0
Monoglobus	0.001222094	0.000872924	0.001767671	0.000676516	0.001374855	0.000960216	0.001702202	0.001942256	0.000829278	0.001985902	0.001222094	0.001047509	0.001003863	0.001003863	0.002029548	0.001069332	0.001462148	0.001222094	0.000654693	0.001287563	0.003840866	0.006110469	0.001505794	0.00091657	0.001025686	0.001505794	0.001527617	0.002095018	0.002880649	0.000654693	0.002269603	0.001025686	0.00126574	0.002422364	0.003033411	0.000305523	0.002095018	0.00154944	0.001178448	0.01385767	0.001440325	0.002444187	0.001745848	0.006350523	0.020819239	0.002706065	0.005193898	0.003688104	0.004124566
Phascolarctobacterium	0.000960216	0.00091657	0.001505794	0.000720162	0.001483971	0.001593086	0.000523754	0.000589224	0.000130939	0.008205486	0.005543068	0.004801082	0.003295288	0.001222094	0.00218231	0.000894747	0.001353032	0.000960216	0.010736966	0.001025686	0.000720162	0.002706065	0.002073195	0.001833141	0.001767671	0.006939746	0.00443009	0.000305523	0.000501931	0.000523754	0.000894747	0.001287563	0.001571263	0.0002837	0.003404404	0.019728084	0.000807455	0.000327347	0.003644458	0.001833141	0.001287563	0.005303014	0.000130939	0.001025686	0.000763809	0.000523754	0.000589224	0.002051372	0.000196408
UCG-005	0.003186173	0.002684242	0.010736966	0.003688104	0.004168212	0.003600812	0.000676516	0.002029548	0.002684242	0.004233682	0.001636733	0.001374855	0.004015451	0.00752897	0.014206839	0.004779259	0.007594439	0.003513519	0.019597146	0.003120704	0.003906335	0.008074548	0.002225956	0.001571263	0.00098204	0.002335072	0.002662418	0.001833141	0.001854964	0.000458285	0.001374855	0.000676516	0.003207996	0.000458285	0.001222094	0.000414639	0.001462148	0.000741985	0.001374855	0.001440325	0.00189861	0.000436462	0.000567401	0.001178448	0.002706065	0.001112978	0.001942256	0.001134801	0.000458285
Lachnoclostridium	0.007354385	0.002575126	0.004888375	0.007507147	0.008336425	0.011740829	0.002269603	0.00189861	0.002771534	0.013988608	0.011740829	0.004495559	0.009798573	0.003862689	0.00569583	0.004408267	0.005608537	0.00506296	0.005935884	0.005259368	0.003753574	0.011719006	0.005041137	0.005564891	0.007092508	0.003666281	0.010016804	0.005761299	0.004822906	0.002247779	0.003840866	0.008227309	0.005455775	0.003775397	0.018746045	0.004473736	0.007463501	0.00126574	0.005368483	0.006285053	0.004866552	0.008838356	0.00091657	0.004408267	0.003142527	0.001418502	0.004059097	0.003273465	0.002138664
Allobaculum	0	2.18E-05	0	0	0	0	0	0	2.18E-05	0	0	0	0	0	0	0	0	0	0	0	0	0	0	0	0	0	0	0	0	0	0	0	0	0	0	0	0	0	0	0	2.18E-05	0	4.36E-05	2.18E-05	0.002204133	0.001854964	0.002487834	0.008729241	0.003338935
[Eubacterium]_ventriosum_group	0.004757436	0.001309386	0.002160487	0.001462148	0.002706065	0.002400541	0.000414639	0.001462148	0.001483971	0.002466011	0.000785632	0.005739476	0.017436658	0.004102743	0.004190036	0.003404404	0.004059097	0.003207996	0.010213212	0.002247779	0.001112978	0.005368483	0.001680379	0.002007725	0.005674007	0.001396679	0.001047509	0.001505794	0.000807455	0.000458285	0.000720162	0.000589224	0.002269603	0.00034917	0.001025686	0.000807455	0.002946119	0.00063287	0.000589224	0.000741985	0.000741985	0.000851101	0.001745848	0.002335072	0.007747201	0.001091155	0.002051372	0.003251642	0.003491696
Acidaminococcus	0.000174585	0.000109116	0.001811317	2.18E-05	0.000611047	0.008707418	0	0	0	0.000218231	0.000130939	4.36E-05	0.000392816	0.000851101	0.016520088	0.000611047	0.000676516	0.001134801	0.000523754	0.000458285	0.001200271	0.001069332	0.00063287	0.000174585	6.55E-05	4.36E-05	0.001527617	0	0	0.000851101	0.000218231	2.18E-05	2.18E-05	2.18E-05	6.55E-05	0	0	0	0.000523754	0	4.36E-05	0	0	0	0	0	8.73E-05	4.36E-05	0.000130939
Peptococcus	0.000218231	0.000196408	0.000392816	6.55E-05	0.000676516	0.0002837	0.014686948	0.000174585	6.55E-05	0.000763809	0.000109116	2.18E-05	8.73E-05	0.000109116	0.000152762	0.0002837	0.000392816	0.000305523	0	6.55E-05	0.000109116	0.001767671	6.55E-05	2.18E-05	0	0	6.55E-05	2.18E-05	0.000109116	0	0.000130939	0	0	8.73E-05	0	0	0.000480108	2.18E-05	0.00034917	0.000698339	0.000414639	2.18E-05	8.73E-05	0.000130939	2.18E-05	4.36E-05	0.000523754	0.000218231	4.36E-05
Shuttleworthia	0.000152762	0.000109116	6.55E-05	0.000130939	0.000261877	0.00034917	0.014446893	0.000480108	4.36E-05	0.000894747	4.36E-05	4.36E-05	4.36E-05	0.000152762	0.000240054	0.000392816	0.000370993	0.000436462	2.18E-05	0.000109116	0.000130939	0.003295288	4.36E-05	6.55E-05	0	2.18E-05	0.000109116	0.000196408	8.73E-05	8.73E-05	0.000152762	6.55E-05	0	6.55E-05	2.18E-05	0	0.001178448	0.000109116	0.000763809	0.001680379	0.000741985	0	0	0	0	0	0	0	0
Ornithinibacillus	0.000240054	0.014032255	8.73E-05	0.000109116	8.73E-05	0.000436462	0	0.000370993	6.55E-05	6.55E-05	8.73E-05	0.000130939	0	0.000523754	2.18E-05	0	0	0	0	4.36E-05	0	8.73E-05	0	0	0	0.000305523	4.36E-05	4.36E-05	0	0	0	0	0	0	4.36E-05	0	0	0	4.36E-05	0	0	0	0	0	0	0	0	0	0
Lachnospira	0.002553303	0.001287563	0.005674007	0.00126574	0.003317111	0.004801082	0.000720162	0.000567401	0.000763809	0.003360758	0.001003863	0.001243917	0.003033411	0.002378718	0.004037274	0.002749711	0.005477599	0.003273465	0.012613753	0.001418502	0.001789494	0.006044999	0.005215721	0.001483971	0.001920433	0.000807455	0.001483971	0.000611047	0.001811317	0.000785632	0.001396679	0.000305523	0.003295288	0.000327347	0.001396679	0.000327347	0.001287563	0.000174585	0.001134801	0.002051372	0.004211859	0.001156624	0.000218231	0.001243917	0.002378718	0.000545578	0.001745848	0.002247779	0.001440325
Sellimonas	0.002640595	0.001396679	0.00126574	0.004888375	0.001876787	0.002706065	0.006503284	0.005914061	0.001047509	0.001505794	0.000872924	0.000567401	0.001243917	0.003644458	0.004779259	0.004059097	0.002858826	0.003404404	0.000523754	0.001920433	0.002116841	0.003600812	0.000851101	0.000523754	0.000501931	0.000676516	0.000523754	0.002291426	0.001222094	0.000261877	0.00506296	0.000130939	0.000414639	0.000829278	0.000218231	0.000152762	0.000894747	0.000392816	0.000851101	0.002356895	0.000458285	0.000414639	0	0	0	0.000196408	6.55E-05	0.000174585	0.012548284
Erysipelatoclostridium	0.000152762	0.00098204	0.000305523	8.73E-05	0.000327347	0.000589224	0.000240054	0.011719006	0.000174585	0.000130939	0.000480108	0.000109116	0.000261877	0.001069332	0.000523754	0.000196408	0.000327347	0.0002837	0.000240054	0.000960216	0.001112978	0.000240054	0.000240054	0.000218231	0.000589224	0.004801082	0.000763809	0.000872924	0.001593086	0.000523754	0.001200271	0.000480108	0.001418502	0.000611047	0.003033411	4.36E-05	0.00034917	0.000720162	0.0002837	0.000545578	0.000152762	0.000938393	0	2.18E-05	2.18E-05	4.36E-05	0.000196408	0.000785632	6.55E-05
Methanosphaera	0	0	0	0	0	0	0.000109116	0.000676516	2.18E-05	2.18E-05	2.18E-05	0	4.36E-05	0	4.36E-05	0	0	0	0	0	0	0	0	0	0	0	2.18E-05	0	6.55E-05	0	0.000196408	0	4.36E-05	4.36E-05	0	0	2.18E-05	4.36E-05	0	0.001069332	0	4.36E-05	0	0	0	0	0	0	0
Faecalitalea	4.36E-05	0.000240054	4.36E-05	8.73E-05	4.36E-05	0.000589224	0.009929511	0.000698339	0	0.000261877	6.55E-05	4.36E-05	6.55E-05	0.001331209	0.000327347	0.000152762	0.000174585	0.00034917	8.73E-05	8.73E-05	0.000174585	0.00063287	4.36E-05	2.18E-05	0.000196408	0.00034917	0.000109116	0.000501931	0.000152762	0.000480108	0.001156624	6.55E-05	0.000130939	0.000130939	8.73E-05	4.36E-05	0.000174585	0	6.55E-05	0.001527617	0.000130939	0.000480108	6.55E-05	8.73E-05	2.18E-05	0.000152762	4.36E-05	0.001287563	0.000305523
Olsenella	0.000174585	2.18E-05	0.000305523	2.18E-05	0.000109116	4.36E-05	0.009864042	0.000109116	0	0.0002837	8.73E-05	2.18E-05	8.73E-05	0.000196408	0.001593086	6.55E-05	0.000130939	2.18E-05	0.000174585	0.000130939	0.000370993	0.000785632	0.000109116	4.36E-05	0	0.000109116	0.000218231	0.000130939	0.000130939	6.55E-05	2.18E-05	0	8.73E-05	4.36E-05	4.36E-05	0	0.000218231	2.18E-05	0.000196408	0.000261877	6.55E-05	0.0002837	0.003404404	0.001527617	0.000392816	0.001287563	0.002575126	0.000436462	0.000240054
Lachnospiraceae_ND3007_group	0.000829278	6.55E-05	0.000611047	0.000109116	0.000458285	0.000567401	0.000109116	0.000523754	0.000196408	0.000240054	0.000218231	0.000436462	0.001789494	0.000174585	0.000829278	0.000240054	0.000545578	0.000545578	0.00091657	0.000545578	0.001745848	0.000720162	0.000392816	0.000240054	0.000829278	0.000458285	0.000611047	0.000196408	0.000741985	0.000174585	0.001178448	0.000414639	0.000414639	0.001396679	0.00034917	0.000152762	0.000654693	0.001003863	0.000196408	0.000523754	0.000370993	0.000480108	0.000611047	0.002007725	0.004648321	0.000851101	0.001003863	0.001156624	0.002466011
Dubosiella	0	0	0	0	0	0	0	6.55E-05	0	0	0	0	2.18E-05	4.36E-05	0	0	0	0	0	0	0	0	0	0	0	2.18E-05	0	0	2.18E-05	0	0	0	0	0	0	0	0	0	0	0	0	0	2.18E-05	0.000327347	0.001047509	0.000960216	0.000480108	0.004844729	0.001178448
Latilactobacillus	0	0	0	0	0	0	0	0	0	0	0	0	0	0	0	0	0	0	0	0	0	0	0	0	0	0	0	0	0	0	0	0	0	0	0	0	0	0	0	0	0	4.36E-05	0	0	0	0	2.18E-05	0.009362111	0
Hungatella	0.001811317	0.000829278	0.001854964	0.009318465	0.001374855	0.003426227	0.000196408	0.000218231	0.000741985	0.001636733	0.005193898	0.001091155	0.000720162	0.000414639	0.00154944	0.002553303	0.001462148	0.001156624	0.00063287	0.003949981	0.000392816	0.001767671	0.00098204	0.000370993	0.000392816	0.00034917	0.000676516	0.002880649	0.00063287	0.00091657	0.000763809	0.00063287	0.000305523	0.001287563	0.002596949	8.73E-05	0.000370993	4.36E-05	0.000130939	0.000458285	0.00034917	0.000851101	2.18E-05	6.55E-05	8.73E-05	6.55E-05	0.000174585	0.000261877	0.000370993
Eubacterium	0.000109116	0.001200271	0.000480108	0.000218231	0.000392816	0.000501931	0.001069332	0.009165703	0.000152762	0.000567401	0.000436462	0.000109116	0.000305523	0.001745848	0.001331209	0.000720162	0.000523754	0.000261877	0.000261877	0.000370993	0.001134801	0.001025686	0.000392816	0.000196408	0.000109116	0.000807455	0.000370993	0.000611047	0.000654693	6.55E-05	0.000720162	8.73E-05	0.000218231	0.000545578	0.00034917	2.18E-05	0.000240054	0.0002837	0.000436462	0.000741985	0.000174585	0.000523754	0.000130939	0.000130939	0.000130939	0.000196408	0.000174585	8.73E-05	6.55E-05
unidentified_Lachnospiraceae	0.001680379	0.000196408	0.00091657	0.000240054	0.001222094	0.00034917	0.000305523	0.000109116	0.000829278	0.000938393	0.000261877	0.00034917	0.005848591	0.000458285	0.002095018	0.000501931	0.000829278	0.000589224	0.001309386	0.000938393	0.001462148	0.001527617	0.000851101	0.001069332	0.002553303	0.00063287	0.008925649	0.000152762	0.000720162	0.000414639	0.0002837	0.001287563	0.00034917	0.001353032	0.001811317	0.000414639	0.001854964	0.000174585	0.004015451	0.000218231	0.001396679	0.000174585	0.000654693	0.000676516	0.00098204	0.000305523	0.000720162	0.00034917	0.00034917
[Eubacterium]_eligens_group	0.004670144	0.00218231	0.008707418	0.001745848	0.004910198	0.00379722	0.001462148	0.001527617	0.001593086	0.008751064	0.001418502	0.004211859	0.003753574	0.001658556	0.005368483	0.002793357	0.005870414	0.003120704	0.00696157	0.001942256	0.005412129	0.008860179	0.001745848	0.006656046	0.004320974	0.001505794	0.002378718	0.001571263	0.00534666	0.00091657	0.001505794	0.000763809	0.002029548	0.000807455	0.002095018	0.001353032	0.001571263	0.001003863	0.001287563	0.003557166	0.004211859	0.00098204	0.000261877	0.001702202	0.002684242	0.000676516	0.002378718	0.000676516	0.000611047
Parasutterella	0.00034917	0.000196408	0.000392816	0.000109116	0.000152762	0.006001353	0	4.36E-05	0.001483971	0.000240054	0.000545578	0.000327347	0.000654693	0.000327347	0.000698339	0.000545578	0.000392816	0.000567401	0.000414639	0.000261877	0.000327347	0.000654693	0.008838356	0.003295288	0.000414639	0.000174585	0.004975667	0	0	0.000152762	0.000174585	0.000130939	4.36E-05	8.73E-05	0.000545578	0.000261877	0.000130939	0	0.000152762	4.36E-05	2.18E-05	0.000414639	0.000109116	0.000763809	0.000218231	6.55E-05	0.000654693	0.001353032	0.000130939
Prevotella	0.000218231	0.000327347	0.00879471	8.73E-05	0.000240054	0.000436462	0	0	0.000327347	0.000436462	0.000261877	0.000414639	0	4.36E-05	0.000458285	6.55E-05	6.55E-05	0.000305523	0	0.000130939	0.000240054	0.000109116	0	0	0.000109116	0.000109116	0.000720162	0	0	0.001003863	0.000130939	4.36E-05	6.55E-05	0	0.0002837	0.000130939	0	4.36E-05	0.000130939	0	0	0	0.000240054	0.00063287	0.004059097	0.000196408	0.00034917	0.000720162	0
Bacillus	4.36E-05	0.008772887	8.73E-05	8.73E-05	0.000196408	0.000152762	0.00034917	0.000501931	0.000174585	0.001134801	6.55E-05	2.18E-05	0	0.000567401	6.55E-05	0	0	0	0	2.18E-05	0	0.002007725	0	2.18E-05	0	0.000392816	0	0	0	0	0	4.36E-05	2.18E-05	2.18E-05	0	0	0	0	0	0.000720162	0	0	0	2.18E-05	0	8.73E-05	0	0.000218231	0
Pyramidobacter	2.18E-05	0	0.000370993	0	0.00034917	0.000152762	4.36E-05	0	4.36E-05	2.18E-05	0	0	0.000392816	0.000174585	0.003186173	0.000261877	0.001047509	0.000152762	0.008358248	0.000501931	0.000567401	0.000741985	0.000261877	0.000218231	0	4.36E-05	0.0002837	0	6.55E-05	4.36E-05	0.000240054	0	0.001200271	0	0	0	4.36E-05	0	0.000305523	8.73E-05	0.000130939	0	0	0	2.18E-05	0	0	6.55E-05	0
Desulfovibrio	0.001571263	0.001593086	0.004822906	0.000763809	0.001200271	0.003928158	0.000807455	0.001134801	0.000785632	0.006721515	0.000851101	0.00063287	0.000785632	0.004408267	0.003077057	0.001571263	0.002640595	0.001462148	0.008227309	0.000894747	0.00126574	0.004037274	0.000872924	0.000785632	0.000261877	0.001243917	0.001396679	0.000501931	0.000894747	0.000458285	0.00189861	0.000501931	0.001047509	0.000567401	0.001243917	0.000218231	0.001156624	0.000152762	0.007921786	0.004822906	0.000938393	0.001854964	0.001527617	0.002444187	0.004124566	0.001112978	0.00316435	0.003295288	0.001985902
Amphibacillus	4.36E-05	0.008096371	8.73E-05	8.73E-05	0.000174585	0.000152762	0	0.000261877	6.55E-05	6.55E-05	4.36E-05	2.18E-05	0	0.000240054	0	0	0	0	0	0	0	0	0	0	0	0.000174585	0	0	0	0	0	0	0	0	0	0	0	0	0	0	0	0	0	0	0	0	0	0	0
UCG-003	0.000501931	0.000523754	0.007681732	0.000523754	0.001047509	0.001156624	0.000152762	0.000240054	0.000567401	0.001920433	0.000261877	0.000654693	0.000305523	0.000676516	0.001527617	0.001527617	0.001200271	0.00063287	0.001353032	0.000327347	0.000960216	0.000960216	8.73E-05	0.000152762	0.0002837	0.000196408	0.000545578	0.000392816	0.000392816	0.000130939	0.000196408	0.000130939	0.0002837	4.36E-05	0.000196408	0.000152762	8.73E-05	4.36E-05	0.000240054	0.000567401	0.000545578	4.36E-05	0.000130939	0.000261877	0.000741985	0.000130939	0.000392816	0.0002837	0.000174585
Ralstonia	0.000174585	0.000654693	0.000370993	0.000218231	0.000872924	0.000654693	0.000327347	0.000196408	0.000523754	0.000501931	6.55E-05	0.000218231	0.000392816	0.000501931	0.002138664	0.000763809	0.001702202	0.000414639	0.000130939	0.000174585	0.00034917	0.001178448	0.000611047	0.00034917	0.000261877	0.002967942	0.00098204	4.36E-05	0.000174585	8.73E-05	0.000130939	8.73E-05	0	0	0.00098204	0.000109116	0.00034917	4.36E-05	0.001243917	4.36E-05	0.000458285	6.55E-05	0	0.002553303	8.73E-05	6.55E-05	2.18E-05	0.000720162	0
Faecalicoccus	2.18E-05	8.73E-05	0	6.55E-05	0	6.55E-05	0.007267093	2.18E-05	4.36E-05	0.000174585	0	0	0	0.000174585	4.36E-05	8.73E-05	0	4.36E-05	0	4.36E-05	4.36E-05	0.000567401	4.36E-05	0	0	2.18E-05	0	0	0	0	0	0	0	0	0	0	8.73E-05	0	4.36E-05	0.000327347	0	0	0	0	0	0	0	0	0
Eggerthella	0.000305523	0.000436462	0.000480108	0.000807455	0.000785632	0.00098204	0.002138664	0.003884512	0.000392816	0.000414639	0.000851101	0.000109116	0.000327347	0.000458285	0.000611047	0.000872924	0.000501931	0.000720162	0.000261877	0.000305523	0.002771534	0.000894747	0.000611047	6.55E-05	0.000240054	0.000436462	0.000894747	0.002073195	0.003840866	0.000523754	0.003033411	8.73E-05	0.000785632	0.000763809	0.000894747	4.36E-05	0.000218231	0.00471379	0.000327347	0.003819043	0.000458285	0.007027039	0.000109116	0.000414639	0.000305523	0.000523754	0.000611047	0.000545578	0.000829278
Colidextribacter	0.000240054	0.000414639	0.000436462	0.000458285	0.000436462	0.000829278	6.55E-05	2.18E-05	0.000741985	0.000523754	0.000589224	0.000894747	0	0.000458285	0.00034917	0.000305523	0.000305523	0.000109116	0.000785632	0.000196408	0.000174585	0.000545578	0.000370993	0.000174585	0	6.55E-05	0.000152762	8.73E-05	0.000152762	0	0.000130939	0.000109116	0.000109116	2.18E-05	0.000240054	0.000130939	4.36E-05	0	0.000196408	0	0	0.000261877	0.001178448	0.00218231	0.000851101	0.00091657	0.00443009	0.002400541	0.001505794
Enorma	4.36E-05	4.36E-05	6.55E-05	0.000196408	6.55E-05	8.73E-05	0.006437815	0.000305523	4.36E-05	4.36E-05	0	0	8.73E-05	0.000240054	2.18E-05	0.000109116	0.000130939	4.36E-05	0	6.55E-05	0	0.000436462	0	6.55E-05	0	4.36E-05	6.55E-05	0	0	2.18E-05	2.18E-05	0	4.36E-05	4.36E-05	0	0	0.000109116	0	4.36E-05	0.000109116	0	0	0	0	0	0	0	0	0
Asticcacaulis	0	0	0	0.000240054	8.73E-05	0	2.18E-05	0.000392816	0	0	0	0	0	0	0	0.000763809	8.73E-05	0	0	0	0.000392816	0	0	0	0	0	0	0.006350523	0.001112978	0	0.000458285	0	0.000109116	0.000240054	0	0	0	0.000109116	0	0.000480108	2.18E-05	0.000196408	0	0	0	0	0	0	0
Pleomorphomonas	0	0	0	0.00034917	4.36E-05	0	0	0.000523754	0	0	0	0	0	0	0	0.000567401	6.55E-05	0	0	0	0.000480108	0	0	0	0	0	0	0.00626323	0.000567401	0	0.00034917	0	0.000240054	0.000305523	0	0	0	0.000174585	0	0.000261877	0.000109116	0.0002837	0	0	0	0	0	0	0
Barnesiella	0.000370993	0.001003863	0.000218231	0	0.000305523	0.000305523	0.000218231	0.000261877	4.36E-05	0.004255505	0.000392816	0.00408092	0.000130939	0.006044999	0.000152762	8.73E-05	4.36E-05	0.000109116	0.000109116	0.000218231	2.18E-05	0.001331209	0.000261877	0.000436462	0.000196408	0.000741985	4.36E-05	0	0	0	4.36E-05	2.18E-05	6.55E-05	0.000109116	4.36E-05	0.000305523	4.36E-05	0	4.36E-05	0.000305523	0.000327347	0.000109116	0.000611047	0.000152762	0.000196408	4.36E-05	0.000611047	0.000130939	0.000414639
Geobacillus	2.18E-05	0.00597953	8.73E-05	0	8.73E-05	8.73E-05	0	0.000196408	4.36E-05	6.55E-05	4.36E-05	6.55E-05	0	0.000218231	0	0	0	0	0	0	0	0	0	0	0	0.000261877	0	0	0	0	0	0	0	0	0	0	0	0	0	0	0	0	0	0	0	0	0	0	0
Vibrio	0	0.000174585	0	0	0	2.18E-05	0	4.36E-05	6.55E-05	0	0	0	0	2.18E-05	0	2.18E-05	0	0	0	0	0	2.18E-05	0	2.18E-05	2.18E-05	4.36E-05	6.55E-05	0	0	2.18E-05	0	4.36E-05	0	0	0	4.36E-05	0	0	0	0	0	0	0	0.001353032	0	0	2.18E-05	0	0
Pseudomonas	0.000720162	0.000894747	0.000785632	0.000851101	0.001483971	0.001243917	0.000261877	0.000436462	0.00098204	0.001134801	0.000392816	0.000458285	0.000567401	0.000436462	0.000829278	0.000523754	0.0002837	0.000196408	0.000130939	0.00034917	0.000676516	0.00189861	0.000392816	0.000480108	0.000458285	0.001483971	0.000807455	0.00063287	0.000261877	0.000196408	0.000130939	0.000480108	4.36E-05	8.73E-05	0.001134801	0.000305523	0.000611047	0.000109116	0.001243917	0.000261877	0.000458285	0.0002837	0	0.00189861	4.36E-05	0	0	0.000785632	0
Alloprevotella	0	0	2.18E-05	0	2.18E-05	0	0	0	0.001920433	0	2.18E-05	0	2.18E-05	0	0	0	0	0	0	0	0	0	0	0	0	0	0	0	0	0	0	2.18E-05	0	0	0	0	0	0	2.18E-05	4.36E-05	0	0	0.002487834	0.003993628	0	0.000305523	0.000785632	0.00189861	4.36E-05
Paraprevotella	0.001091155	0.000174585	0.001964079	4.36E-05	0.000327347	0.000436462	0.000196408	0.000152762	0.000938393	0.000676516	0.000305523	0.00063287	0.005150252	0.000545578	0.000327347	0.000196408	0.000436462	0.000327347	0.00063287	0.00034917	0.000240054	0.000894747	0.000480108	0.000589224	0.001505794	0.000174585	0.000305523	2.18E-05	8.73E-05	0.000829278	6.55E-05	0.000240054	0.000152762	2.18E-05	0.000501931	0.000829278	0.000480108	0.001047509	6.55E-05	0.001985902	0.000327347	0.001047509	0.000851101	0.000370993	0.000152762	0.000109116	0.000458285	0.000196408	0.000109116
Allorhizobium-Neorhizobium-Pararhizobium-Rhizobium	4.36E-05	0.001636733	4.36E-05	0.000458285	0.000130939	0.000109116	0	0.000414639	0.000109116	0.000109116	4.36E-05	6.55E-05	2.18E-05	0.000261877	2.18E-05	0.000370993	6.55E-05	0	0	0.000218231	0.000370993	0	0	0	0	0.000218231	0	0.004910198	0.000807455	0	0.000240054	2.18E-05	6.55E-05	0.000240054	4.36E-05	0	0	6.55E-05	0	0.000196408	6.55E-05	0.000174585	0	0	2.18E-05	0	0	0	0
Moraxella	0	0	0	0	0	0	0	0	0	0	0	0	0	0	0	0	0	0	0	0	0	0	0	0	0	0	0	0	0	0	0	0	0	0	0	0	0	0	0	0	0	0	0	0	0	0	0	0.003840866	0
Prevotellaceae_UCG-001	2.18E-05	0.000327347	0.000174585	0.000109116	8.73E-05	0.000152762	4.36E-05	0	0.000305523	0.004626498	0.000152762	0.000196408	0	0	0	0	0	0	0	0	0	0.000698339	0	0	0	0	4.36E-05	0	0	0	0	0	0	0	0	0	0	0	0	0.000152762	0	0	0.000370993	0.001767671	0.000152762	4.36E-05	0.000240054	4.36E-05	4.36E-05
Fournierella	0.000654693	0.000414639	0.000654693	0.004539205	0.000654693	0.001222094	2.18E-05	6.55E-05	0.000305523	0.00034917	0.000130939	0.000327347	0.000109116	0.000152762	8.73E-05	0.001374855	0.000130939	0.000305523	4.36E-05	0.000109116	0	0.000174585	0	4.36E-05	6.55E-05	0	0	0.000872924	0	0	0.000218231	0	0	2.18E-05	4.36E-05	0	2.18E-05	0	4.36E-05	4.36E-05	0	0	0.000960216	0.00091657	0.000567401	0.000370993	0.001331209	0.000414639	0.000240054
Candidatus_Koribacter	0	0	0	0	0	0	0	0	0	0	0	0	0	0	0	0	0	0	0	0	0	0	0	0	0	0	0	0	0	0	0	0	0	0	0	0	0	0	0	0	0	0	0	0	0	0	0	0.00443009	0
Mogibacterium	2.18E-05	0	2.18E-05	0	0	4.36E-05	0	0.000218231	6.55E-05	6.55E-05	0	0	0	0	6.55E-05	4.36E-05	6.55E-05	0.000109116	0.0002837	0.000109116	0.000305523	0.000109116	0	2.18E-05	0	0	0	0.000109116	0.0002837	0.000152762	0.0002837	2.18E-05	0.00443009	0.000152762	2.18E-05	0	0	0.000218231	2.18E-05	0.000218231	2.18E-05	0.000218231	4.36E-05	0	0	0	0	0	0
Adlercreutzia	0.000174585	0.000174585	0.000130939	2.18E-05	0.0002837	0.000218231	0.000872924	0.0002837	0.000109116	8.73E-05	8.73E-05	2.18E-05	8.73E-05	8.73E-05	6.55E-05	0.000240054	6.55E-05	0.000152762	0.000130939	4.36E-05	0.000174585	0.000370993	0.000152762	6.55E-05	0	0	4.36E-05	0.001222094	0.000152762	0	0.000261877	0	4.36E-05	0.000174585	2.18E-05	4.36E-05	4.36E-05	0.000327347	0.000109116	0.000196408	8.73E-05	0.000501931	0.00034917	0.00154944	0.00408092	0.000436462	0.002073195	0.000261877	0.004299151
Devosia	2.18E-05	0.000174585	0	0.000130939	2.18E-05	0	0	0.000196408	8.73E-05	0	0	2.18E-05	4.36E-05	0	0	0.000196408	2.18E-05	0	0	6.55E-05	0.000261877	0.000152762	0	2.18E-05	0	0	0	0.004146389	0.000960216	0	0.000174585	0	0.000130939	0.000152762	0	0	2.18E-05	2.18E-05	0	0.000196408	0.000109116	6.55E-05	0	0	0	0	0	6.55E-05	0
Flavonifractor	0.000589224	0.000894747	0.000894747	0.002378718	0.000676516	0.002291426	0.000218231	0.000720162	0.000196408	0.001702202	0.001571263	0.001353032	0.000327347	0.000785632	0.000872924	0.001178448	0.000567401	0.001069332	0.00034917	0.000392816	0.000458285	0.001309386	0.001134801	0.001462148	0.001025686	0.00154944	0.00161491	0.000611047	0.000218231	0.001309386	0.002116841	0.000720162	0.000523754	0.000196408	0.004124566	0.000894747	0.000130939	6.55E-05	0.000261877	0.000480108	0.000261877	0.000829278	2.18E-05	0.000174585	0.000130939	0	0.0002837	0.000392816	0.000152762
UBA1819	0.001047509	0.001091155	0.000720162	0.001069332	0.000894747	0.001178448	0.000218231	0.000829278	0.002553303	0.001091155	0.001374855	0.000938393	0.000654693	0.001003863	0.001680379	0.001505794	0.001483971	0.000763809	0.001134801	0.000567401	0.001134801	0.001243917	0.000480108	0.000436462	0.00063287	0.003033411	0.001069332	0.00063287	0.00098204	0.003382581	0.000960216	0.000414639	0.000741985	0.000523754	0.000938393	0.000501931	0.000458285	0.000261877	0.000785632	0.001025686	0.000305523	0.000676516	0.000152762	0.000501931	0.000261877	0.000109116	0.000480108	0.00063287	0.000523754
Marinilactibacillus	0.000196408	0.003557166	6.55E-05	0.0002837	0.000109116	0.000414639	0	0.000305523	4.36E-05	0.000196408	4.36E-05	0.000109116	0	0.000305523	0	0	0	0	0	0	0	0	0	0	0	0.000174585	0	0	2.18E-05	0	0	0	0	0	0	0	0	0	0	0	0	0	0	0	0	0	0	0	0
Anaerosporobacter	0.000174585	0	0	0	0	0	0.000152762	0	0	0	0	0	0.00034917	0	0	0	0	0	0	0	0	0	0	0	8.73E-05	0	0	0	0	0	0	0	0	0	0	0	0.003491696	0	0.000109116	0	0.000218231	0	0	0	0	0	0	0	0
Acetitomaculum	0	0	0	0	0	0	0	0	0	0	0	0	0	0	0	0	0	0	0	0	0	0	0	0	0	0	0	0	0	0	0	0	0	0	0	0	0	0	0	0	0	0	0	0	0	0	0	0	0
Lachnospiraceae_NK3A20_group	0	0	0	0	0	0	0	0	0	0	0	0	0	0	0	0	0	0	0	0	0	0	0	0	0	0	0	0	0	0	0	0	0	0	0	0	0	0	0	0	0	0	0	0	0	0	0	6.55E-05	0
Lachnospiraceae_UCG-010	0.001047509	0.000676516	0.003055234	0.000720162	0.001047509	0.001811317	0.00034917	0.000392816	0.000501931	0.001702202	0.000589224	0.000458285	0.000523754	0.000414639	0.001374855	0.001003863	0.000894747	0.000829278	0.000785632	0.000698339	0.001069332	0.002204133	0.003360758	0.000370993	0.00063287	0.000763809	0.001396679	0.001003863	0.000676516	0.000480108	0.000480108	0.000807455	0.0002837	0.000458285	0.001462148	0.0002837	0.000611047	0.000109116	0.00034917	0.001920433	0.000436462	0.00091657	4.36E-05	0.00063287	0.000872924	0.0002837	0.000720162	0.000370993	0.000261877
Parafrigoribacterium	2.18E-05	4.36E-05	0	6.55E-05	4.36E-05	0	0	0.000240054	0	0	0	0	0	0	0	0.000436462	6.55E-05	0	0	0	0.000174585	0	0	6.55E-05	0	0	0	0.003317111	0.000654693	0	0.0002837	0	0.000174585	0.000130939	0	0	0	6.55E-05	0	0.000152762	0	0.000196408	0	0	0	0	0	0	0
Rothia	0.000654693	0.000109116	0.000305523	0.000458285	0.00034917	0.000480108	0.000370993	0.003273465	0.000196408	0.000109116	0.000261877	0.000327347	0.000458285	0.001025686	0.000851101	0.00063287	0.000414639	0.000545578	0.000305523	0.000894747	0.001593086	0.000894747	0.000392816	0.000676516	0.000501931	0.0002837	0.000392816	0.002007725	0.000872924	0.000392816	0.000654693	0.000261877	0.000589224	0.000676516	0.00034917	0.000152762	0.000327347	0.000458285	0.000130939	0.000589224	0.000240054	0.000261877	2.18E-05	0.000174585	4.36E-05	8.73E-05	8.73E-05	0.000720162	4.36E-05
[Eubacterium]_brachy_group	4.36E-05	8.73E-05	0.000152762	6.55E-05	0.000130939	0.000196408	0.000741985	6.55E-05	8.73E-05	0.000152762	2.18E-05	0	8.73E-05	6.55E-05	0.000240054	0.000130939	0.000327347	4.36E-05	0.000436462	6.55E-05	0.000523754	0.000392816	4.36E-05	6.55E-05	0	0	8.73E-05	0.000240054	0.000240054	4.36E-05	0.0002837	0	0.00316435	0.000196408	4.36E-05	2.18E-05	0.000109116	0.0002837	0.000152762	0.000240054	8.73E-05	0.000130939	0.000240054	0.000174585	0.000218231	0.000196408	0.000305523	0.000240054	0.000218231
Dyadobacter	0	0	0	2.18E-05	0	0	0	6.55E-05	0	0	0	0	0	0	0	4.36E-05	0	0	0	0	0.000109116	2.18E-05	0	0	2.18E-05	0	0	0.003055234	0.000174585	0	2.18E-05	0	4.36E-05	6.55E-05	0	0	0	0	0	6.55E-05	0	2.18E-05	0	0	0	0	0	0	0
Paenibacillus	0	6.55E-05	0	0.000501931	0.000109116	4.36E-05	0	0.000741985	0	2.18E-05	0	0	0	0	0	0.000654693	8.73E-05	0	0	0.000109116	0.000436462	0	0	2.18E-05	2.18E-05	0	0	0.002989765	0.000676516	0	0.000392816	4.36E-05	0.00034917	0.000261877	0	0	0	0.000240054	0	0.000480108	0	0.000240054	0	0	0	0	0	4.36E-05	0
Caulobacter	0	0	0	0.000109116	4.36E-05	0	0	0.000196408	0	0	0	0	0	0	0	0.000174585	0	0	0	0	0.000436462	0	0	0	0	0	0	0.002924296	0.000327347	0	0.000152762	0	4.36E-05	6.55E-05	0	0	0	8.73E-05	0	0.000130939	0	0.000152762	0	0	0	0	0	0	0
Truepera	0	0	0	0	2.18E-05	0	0.000545578	0	0	0.001309386	0	0	0	2.18E-05	0	4.36E-05	0	0	0	0	0.000109116	0.002880649	0	2.18E-05	0	2.18E-05	0	0	2.18E-05	0	2.18E-05	0	0	0	0	0	0	0	0	0.001309386	0	0	0	0	0	0	0	0	0
Kaistia	0	0	0	6.55E-05	4.36E-05	0	0	4.36E-05	0	0	0	0	0	0	0	0.000261877	4.36E-05	0	0	0	6.55E-05	0	0	0	0	0	0	0.002771534	0.000261877	0	0.000240054	0	8.73E-05	0.000130939	0	0	0	4.36E-05	0	0.000109116	2.18E-05	4.36E-05	0	0	0	0	0	0	0
Enterorhabdus	0	0	0	0	4.36E-05	2.18E-05	0.000392816	0	0.000174585	4.36E-05	0	0	0	0	4.36E-05	0	0	0	6.55E-05	0	0	6.55E-05	0	0	0	0	0	0	0	0	0	0	0	0	0	0	0	0	4.36E-05	4.36E-05	2.18E-05	0	0.000654693	0.002771534	0.000589224	0.000392816	0.001243917	0.001047509	0.000436462
Oscillibacter	0.000240054	0.000458285	0.000741985	0.001287563	0.000480108	0.000589224	0.000261877	0.000196408	0.000676516	0.001527617	0.000523754	0.000501931	0.000174585	0.000785632	0.000829278	0.000698339	0.000414639	0.000240054	0.000392816	0.000501931	0.000240054	0.00091657	0.000392816	0.000261877	0.0002837	0.000458285	0.000305523	0.00034917	0.000109116	0.000174585	8.73E-05	0.000327347	4.36E-05	8.73E-05	0.001702202	0.000763809	8.73E-05	8.73E-05	0.000174585	0.000370993	0.000152762	0.000174585	0.000436462	0.001025686	0.000545578	0.000611047	0.002727888	0.000327347	0.00034917
Actinomyces	0.00063287	0.000130939	0.000261877	0.000567401	0.000851101	0.000763809	0.000392816	0.000829278	0.000152762	0.000240054	8.73E-05	0.000196408	0.000174585	0.000589224	0.000436462	0.000501931	0.000589224	0.000654693	0.000480108	0.000392816	0.000545578	0.000567401	0.00034917	6.55E-05	8.73E-05	0.000196408	0.000392816	0.001025686	0.000567401	0.000458285	0.001287563	0.000130939	0.002706065	0.001854964	0.000370993	0	0.000218231	0.001047509	0.000109116	0.000567401	0.000109116	0.000741985	0.000174585	0.0002837	0.000130939	0.000261877	8.73E-05	0.000436462	8.73E-05
Staphylococcus	4.36E-05	0.002553303	6.55E-05	0.000109116	2.18E-05	0.000240054	0	0.000458285	0	0.000130939	2.18E-05	0.000174585	0	0.000240054	2.18E-05	0	0	0	0	4.36E-05	4.36E-05	0	0	0	0	0.0002837	4.36E-05	0	0	0	6.55E-05	0	4.36E-05	6.55E-05	0	0	2.18E-05	2.18E-05	0.000109116	4.36E-05	2.18E-05	0	0	6.55E-05	4.36E-05	6.55E-05	0	2.18E-05	0
Odoribacter	0.000109116	2.18E-05	0.00034917	0	2.18E-05	4.36E-05	0	2.18E-05	0.000109116	0.000218231	4.36E-05	0.000261877	2.18E-05	0.000327347	6.55E-05	4.36E-05	4.36E-05	0.000109116	0.000261877	4.36E-05	0	8.73E-05	6.55E-05	0.000130939	8.73E-05	0.000109116	2.18E-05	0	0	0	2.18E-05	0.000109116	6.55E-05	2.18E-05	0.000327347	8.73E-05	2.18E-05	8.73E-05	2.18E-05	0.000130939	0.000130939	4.36E-05	0.000720162	0.000130939	0.000261877	4.36E-05	0.000240054	0.00034917	0
Neisseria	0	0	0	0	0	4.36E-05	2.18E-05	2.18E-05	0	0	0	0	0	0	0	0	0	0	0	0	0	0	0	2.18E-05	0	4.36E-05	0	0	0	0	0	0	0	0	2.18E-05	0	6.55E-05	0	2.18E-05	0	0	0	0	4.36E-05	0	0	0	0.002509657	0
Helicobacter	0	2.18E-05	0	0	0	0	0	0	0.002509657	0	0	0	0	0	0	0	0	0	0	0	0	0	0	0	0	0	0	0	0	0	0	0	0	0	0	0	0	0	0	0	0	0	4.36E-05	2.18E-05	0.000567401	8.73E-05	0.000851101	0.000174585	0.000414639
Ammoniibacillus	0	0.002466011	2.18E-05	0	0	0	0.000458285	0.002225956	0	0.000720162	0	0	0	0.00154944	0	0	0	0	4.36E-05	4.36E-05	0	0.002335072	0	0	2.18E-05	0.001309386	6.55E-05	0	8.73E-05	0	6.55E-05	0	2.18E-05	0	0	2.18E-05	0	0	0	0.00098204	0	0	0	0	0	0	0	0	0
Mycetocola	0	0.000152762	0	0.000174585	2.18E-05	0.000109116	2.18E-05	0.000174585	0	0	0	0	0	8.73E-05	0	0.000174585	6.55E-05	0	0	4.36E-05	8.73E-05	2.18E-05	0	0	0	4.36E-05	0	0.002422364	0.000938393	0	0.000240054	0	0.000152762	0.000130939	0	0	0	2.18E-05	4.36E-05	8.73E-05	4.36E-05	0.000130939	0	0	0	0	0	0	0
Lachnospiraceae_UCG-006	0	0	0	0	0	0	0	0	0	0	0	0	0	0	0	0	0	0	0	0	0	0	0	0	0	0	0	0	0	0	0	4.36E-05	0	0	0	0	0	0	0	0	0	0	0.000611047	0.000589224	8.73E-05	0.000240054	0.000720162	0.000851101	0.001702202
Lachnospiraceae_UCG-001	0	0	0	0	0	0	0	0	0.000152762	0	0	0	0	0	0	0	0	0	0	0	0	0	0	0	0	0	0	0	0	0	0	0	0	0	0	0	0	0	0	0	0	0	0.000807455	8.73E-05	0	0	0	0	0
Candidatus_Nitrocosmicus	0	0	0	0	0	0	0	0	0	0	0	0	0	0	2.18E-05	0	0	0	0	0.002204133	0	0	6.55E-05	8.73E-05	0	4.36E-05	0	0	0	0	0	4.36E-05	0	0	0	0	0	0	0.000392816	0	2.18E-05	0	0	0	0	0	0	0	0
Intestinimonas	6.55E-05	2.18E-05	0.000261877	6.55E-05	8.73E-05	0.000174585	6.55E-05	0	6.55E-05	0.000218231	4.36E-05	2.18E-05	0	4.36E-05	4.36E-05	6.55E-05	2.18E-05	0.000109116	4.36E-05	6.55E-05	2.18E-05	0.000218231	6.55E-05	0	0	4.36E-05	4.36E-05	4.36E-05	8.73E-05	0	6.55E-05	0	0	0	0	2.18E-05	0	0	2.18E-05	6.55E-05	4.36E-05	0	0.00218231	0.001505794	0.000458285	0.000960216	0.001222094	0.000327347	0.000370993
[Eubacterium]_siraeum_group	0.000152762	0.000392816	0.000501931	0.000174585	0.000196408	0.0002837	0.000174585	0.000589224	0.000218231	0.001200271	6.55E-05	0.000196408	0.000109116	0.002160487	0.000436462	0.000392816	0.000567401	0.00034917	0.001527617	0.000370993	8.73E-05	0.001287563	0.000152762	0.0002837	0.000196408	0.000567401	0.000240054	4.36E-05	0.000174585	4.36E-05	0.000109116	8.73E-05	0.000261877	4.36E-05	0.000392816	8.73E-05	4.36E-05	0.000261877	0	0.000370993	6.55E-05	2.18E-05	6.55E-05	0.000327347	6.55E-05	4.36E-05	0.000130939	0.000196408	4.36E-05
Bilophila	0.000523754	0.000240054	0.000938393	0.000196408	0.00063287	0.000938393	0.000109116	0.000174585	0.000174585	0.000436462	0.000261877	0.000763809	0.000392816	0.000611047	0.000785632	0.000698339	0.00063287	0.000370993	0.001200271	0.000894747	0.0002837	0.000611047	0.000370993	0.00034917	0.000370993	0.000370993	0.000611047	0.000218231	0.000196408	0.000152762	0.000261877	0.001440325	0.000392816	0.000305523	0.00034917	0.001287563	0.000305523	0.000130939	0.002160487	0.000327347	0.000261877	0.000261877	0.000218231	0.001287563	0.000567401	0.000589224	0.001702202	0.00091657	0.000960216
Marvinbryantia	0	0	0	0	0	0	0	0	0	0	0	0	0	0	0	0	0	0	0	0	0	0	0	0	0	0	2.18E-05	0	0	0	0	0	0	0	0	0	0	0	0	0	0	0	0	0.002116841	0	0	2.18E-05	0	0
Lachnospiraceae_FCS020_group	0.000196408	2.18E-05	0.000240054	6.55E-05	0.000196408	0.000196408	0.000152762	4.36E-05	0.000240054	0	2.18E-05	0.000218231	0.000261877	8.73E-05	0.000392816	0.0002837	0.000370993	6.55E-05	0.000676516	0.000130939	0.000589224	0.000370993	0.000109116	6.55E-05	0.000676516	0.000305523	6.55E-05	0.001724025	0.000392816	6.55E-05	0.000174585	0.000130939	0.000174585	0.000196408	0.000196408	2.18E-05	0.000392816	0.000785632	6.55E-05	0.000327347	0.000174585	0.002095018	0.001069332	0.000611047	0.000741985	0.000589224	0.000589224	0.000392816	0.000698339
Sphingomonas	4.36E-05	0.001069332	8.73E-05	0.000174585	6.55E-05	0.000196408	0	0.000414639	0.000370993	4.36E-05	4.36E-05	6.55E-05	2.18E-05	0.000240054	0.000109116	0.00034917	0.000109116	0	2.18E-05	0.000938393	0.000240054	4.36E-05	8.73E-05	0.000130939	0.000109116	8.73E-05	2.18E-05	0.001134801	0.000458285	0	0.000130939	8.73E-05	2.18E-05	0.000240054	0	0	0	0.000218231	0.000218231	0.000196408	8.73E-05	0.000174585	0	0.000589224	2.18E-05	2.18E-05	6.55E-05	0.002095018	0
Azospirillum	0	0	0	0.000109116	0	0	0	6.55E-05	0	0	0	0	0	0	0	0.000261877	0	0	0	0	0.000196408	0	0	0	0	0	0	0.002073195	0.000392816	2.18E-05	8.73E-05	0	8.73E-05	0.000130939	0	0	0	0	0	8.73E-05	0	8.73E-05	0	0	0	0	0	0	0
CAG-352	0.001833141	0.000327347	0.002029548	0.001047509	0.001112978	0.001440325	0.000545578	0.000152762	0.000458285	0.000698339	0.0002837	0.000327347	0.001920433	0.001091155	0.001854964	0.001462148	0.001920433	0.001396679	0.000261877	0.000807455	0.001091155	0.001985902	0.00034917	0.0002837	0.000480108	2.18E-05	0.000458285	0.000938393	0.000414639	0.000196408	0.000261877	0	0	4.36E-05	6.55E-05	0	0.000567401	6.55E-05	0.0002837	8.73E-05	0.000327347	2.18E-05	0	0	0	0	0	0	0
Chelativorans	0	0	0	0	0	0	0.0002837	4.36E-05	0	0.000589224	0	0	0	0	0	0	0	0	0	0	2.18E-05	0.002007725	0	0	2.18E-05	0	0	4.36E-05	2.18E-05	0	0	0	0	0	0	0	0	0	0	0.000720162	0	0	0	0	0	0	0	0	0
GCA-900066575	4.36E-05	8.73E-05	0.000240054	0.000109116	0.000196408	0.00034917	4.36E-05	0.000109116	0.00126574	0.000327347	0.000109116	4.36E-05	6.55E-05	0.000130939	0.000130939	0.000109116	0.000130939	0.000196408	0.00034917	6.55E-05	0.000152762	0.000218231	0	4.36E-05	2.18E-05	2.18E-05	0.000152762	0.000327347	0.000240054	0	0.000676516	2.18E-05	2.18E-05	0	0	2.18E-05	6.55E-05	8.73E-05	2.18E-05	0.000305523	0	0.000109116	0.000501931	0.000654693	0.000305523	0.000370993	0.000545578	0.000436462	0.000894747
Thiothrix	0	0	0	0	0	0	0	0	0.001985902	0	0	0	0	0	0	0	0	0	0	0	0	0	0	0	0	0	0	0	0	0	0	0	0	0	0	0	0	0	0	0	0	0	0	0	0	0	0	0	0
Delftia	0	0	0	0.000109116	4.36E-05	0	0	6.55E-05	0	0	0	0	0	4.36E-05	0	0.000196408	0	0	0	0	0.000152762	0	0	0	0	0	2.18E-05	0.001985902	0.000545578	0	8.73E-05	0	0	6.55E-05	0	0	0	2.18E-05	0	4.36E-05	0	0.000196408	0	8.73E-05	0	0	0	0	0
Senegalimassilia	0.000196408	0.000240054	8.73E-05	6.55E-05	0.000807455	0.000327347	0.000261877	6.55E-05	0.000152762	0.000152762	8.73E-05	2.18E-05	0	0.000392816	0.0002837	0.000130939	0.000327347	0.000152762	4.36E-05	4.36E-05	0	0.000261877	0.000109116	0	0	6.55E-05	0	6.55E-05	4.36E-05	0	8.73E-05	2.18E-05	0	6.55E-05	2.18E-05	0	6.55E-05	2.18E-05	4.36E-05	0.000109116	6.55E-05	4.36E-05	0.001985902	0.000720162	0.000130939	0.000305523	0.000458285	0.000130939	0.000130939
Anaerocolumna	0	0	0	6.55E-05	0	0	0	4.36E-05	0	0	0	0	0	0	0	0.000152762	0	0	0	0	8.73E-05	0	0	0	0	0	0	0.001920433	0	0	4.36E-05	0	2.18E-05	6.55E-05	0	0	0	0.000152762	0	2.18E-05	0	8.73E-05	0	0	0	0	0	0	0
A2	0	0	0	0	0	0	0	0	6.55E-05	0	0	0	0	0	0	0	0	0	0	0	0	0	0	0	0	0	0	0	0	0	0	0	0	0	0	0	0	0	0	0	0	0	4.36E-05	4.36E-05	8.73E-05	0	0.000109116	0.000370993	0.0002837
[Eubacterium]_xylanophilum_group	0.000414639	0.00034917	0.000567401	0.000327347	0.000240054	0.000370993	6.55E-05	0.000261877	0.000436462	0.000305523	2.18E-05	0.001462148	0.000240054	0.00091657	0.000392816	0.000480108	0.00034917	0.000392816	8.73E-05	0.000130939	0.000240054	0.000218231	0.000152762	0.000218231	0.000109116	0.000130939	6.55E-05	0.000196408	0.000109116	4.36E-05	4.36E-05	2.18E-05	6.55E-05	4.36E-05	4.36E-05	0.000109116	4.36E-05	0.000109116	0.000130939	2.18E-05	6.55E-05	0	0.000130939	0.000763809	0.001789494	0.000240054	0.000763809	0.001156624	0.000414639
Rhodopseudomonas	0	0	0	4.36E-05	0	0	0	6.55E-05	0	0	0	0	0	0	0	0.000109116	0	0	0	0	4.36E-05	0	0	0	0	0	0	0.001789494	0.000196408	0	8.73E-05	0	6.55E-05	8.73E-05	0	0	0	0	0	8.73E-05	0	2.18E-05	0	0	0	0	0	0	0
Lachnospiraceae_UCG-004	0.000698339	0.000130939	0.000720162	0.000196408	0.00034917	0.000240054	0	0	2.18E-05	0.000611047	6.55E-05	0.000458285	0.001789494	0.000240054	0.000545578	0.000152762	0.000414639	0.000261877	0.001003863	0.000174585	0.000174585	0.000589224	0.000305523	0.00063287	0.000370993	0	0.000240054	0	8.73E-05	4.36E-05	0	0.000109116	0.000174585	2.18E-05	4.36E-05	0.000174585	0.000327347	0	6.55E-05	0.000152762	0.0002837	2.18E-05	0	0.000130939	0.000130939	2.18E-05	0	8.73E-05	0
Saccharofermentans	0	0	0	0	0	0	0	0	0	0	0	0	0	0	0	0	0	0	0	0	0	0	0	0	0	0	0	0	0	0	0	0	0	0	0	0	0	0	0	0	0	0	0	0	0	0	0	0	0
Coriobacteriaceae_UCG-002	0	0	0	0	0	0	0.000109116	0	0.000130939	2.18E-05	0	0	0	0	2.18E-05	0	0	0	0	0	0	2.18E-05	0	0	0	0	0	0	0	0	0	0	0	0	0	0	0	0	0	0	0	0	0.00034917	0.001440325	0.001287563	0.000130939	0.000305523	0.000174585	2.18E-05
Atopostipes	0.000109116	0.001724025	0.000152762	6.55E-05	0.000152762	0.000392816	0	0.0002837	4.36E-05	0.000130939	8.73E-05	0.000130939	0	0.000392816	0	0	0	0	0	0	0	4.36E-05	0	0	0	0.000305523	0	0	0	0	0	0	0	0	0	0	0	0	0	0	0	0	0	0	0	0	0	0	0
Allisonella	8.73E-05	6.55E-05	0.000109116	2.18E-05	0.000174585	0.000392816	0	4.36E-05	0	0.000152762	0	2.18E-05	0	0.000130939	2.18E-05	8.73E-05	6.55E-05	0.000174585	0	4.36E-05	4.36E-05	4.36E-05	2.18E-05	0.000109116	6.55E-05	0.000152762	2.18E-05	0	0	0.001680379	0.000174585	0.000109116	0	0.000196408	2.18E-05	0.0002837	0	4.36E-05	0	4.36E-05	0	0	0.000218231	0.000327347	0.000392816	8.73E-05	0.000370993	0.000130939	0
Eisenbergiella	0.001309386	0.000218231	0.000567401	0.001025686	0.000698339	0.001134801	0.00034917	0.000174585	0.000458285	0.00098204	0.000829278	0.00034917	0.000654693	0.001069332	0.001658556	0.00126574	0.001243917	0.001112978	0.000305523	0.000785632	0.000414639	0.001003863	0.000392816	0.000305523	0.000218231	0.000218231	0.000392816	0.00063287	0.001156624	0.000109116	0.000741985	0.000130939	0.000305523	0.000240054	0.00098204	0.000152762	0.000305523	0.000196408	0.000240054	0.00091657	6.55E-05	0.000436462	2.18E-05	2.18E-05	0	4.36E-05	0	4.36E-05	4.36E-05
Fluviicola	0	0	0	0	0	0	0	6.55E-05	0	0	0	0	0	0	0	4.36E-05	0	0	0	0	4.36E-05	0	0	0	0	0	0	0.001658556	0.000458285	0	0	0	8.73E-05	4.36E-05	0	0	0	0	0	4.36E-05	0	4.36E-05	0	0	0	0	0	0	0
Butyricimonas	0	0	4.36E-05	0	6.55E-05	4.36E-05	2.18E-05	4.36E-05	0	0.000567401	2.18E-05	0.000196408	2.18E-05	0.000174585	4.36E-05	0	8.73E-05	0.000152762	0.001483971	0	0	0.000130939	6.55E-05	0	0	4.36E-05	0	2.18E-05	0	0.000152762	4.36E-05	6.55E-05	0.000458285	0	0.000261877	0	0	6.55E-05	0	4.36E-05	0.000109116	4.36E-05	0.000152762	0.000174585	0.0002837	0.000130939	0.00034917	0.000152762	0.000196408
Tyzzerella	4.36E-05	0.000152762	0.000109116	6.55E-05	0.000240054	0.000130939	0.000152762	0	8.73E-05	0.000109116	0.000152762	0	6.55E-05	8.73E-05	0.000174585	0.000174585	0.000130939	6.55E-05	6.55E-05	0.000109116	0.000152762	0.000130939	6.55E-05	6.55E-05	2.18E-05	8.73E-05	0.000174585	0.000130939	4.36E-05	4.36E-05	0.000240054	0.000109116	2.18E-05	8.73E-05	0.000130939	4.36E-05	2.18E-05	4.36E-05	2.18E-05	0.000130939	2.18E-05	0.000261877	8.73E-05	0.000458285	0.000218231	0.000589224	0.000698339	0.000218231	0.000261877
Sutterella	6.55E-05	2.18E-05	2.18E-05	4.36E-05	0.000152762	0.001025686	2.18E-05	6.55E-05	8.73E-05	0.000130939	0.000196408	0.000392816	0.000196408	0.000109116	8.73E-05	4.36E-05	2.18E-05	0.000109116	0.000305523	0.000152762	6.55E-05	0.000174585	0.000109116	8.73E-05	0.000654693	0.000305523	0.000305523	0.000130939	0	0.000676516	0.000305523	0.000894747	2.18E-05	0.000109116	0.000370993	0.000174585	0.000109116	4.36E-05	2.18E-05	0	4.36E-05	4.36E-05	4.36E-05	0.000130939	0.000240054	2.18E-05	0.000218231	0.000152762	2.18E-05
Family_XIII_AD3011_group	0.000611047	0.000523754	0.001396679	0.000261877	0.000720162	0.00091657	0.000392816	0.000327347	0.000305523	0.000698339	0.000196408	0.00034917	0.000567401	0.000676516	0.001069332	0.000611047	0.000741985	0.000458285	0.000545578	0.000458285	0.00063287	0.00091657	0.000152762	8.73E-05	0.000218231	0.000240054	0.000196408	0.00063287	0.000567401	6.55E-05	0.000567401	8.73E-05	0.000545578	0.000218231	0.000130939	6.55E-05	0.000196408	0.000654693	0.000130939	0.001200271	4.36E-05	0.000501931	0.000589224	0.000392816	0.000523754	0.000414639	0.000545578	0.000240054	0.000589224
Mucispirillum	0	0	0	0	0	0	0	0	0.001178448	0	0	0	0	0	0	0	0	0	0	0	0	0	0	0	0	0	0	0	0	0	0	0	0	0	0	0	0	0	0	0	0	0	0.000305523	0.0002837	8.73E-05	0.000392816	0.001003863	0.000829278	0.000392816
Dokdonella	0	0	0	0	0	0	0	0	0.001353032	0	0	0	0	0	0	0	0	0	0	0	0	0	0	0	0	0	0	0	0	0	0	0	0	0	0	0	0	0	0	0	0	0	0	0	0	0	0	0	0
Slackia	0	2.18E-05	0	6.55E-05	8.73E-05	0.000174585	0.001331209	0.000152762	0	8.73E-05	4.36E-05	2.18E-05	6.55E-05	2.18E-05	0.000130939	4.36E-05	0.000109116	8.73E-05	0.000436462	8.73E-05	0.001243917	0.000174585	0	0	0.000152762	2.18E-05	0.000152762	8.73E-05	0.000152762	4.36E-05	0.00034917	4.36E-05	0.000218231	6.55E-05	6.55E-05	0	4.36E-05	0.000218231	2.18E-05	0.000240054	8.73E-05	8.73E-05	0	0	0	0	0	0	0
Faecalibaculum	0	0	0	0	0	0	0	0	0	0	0	0	0	0	0	0	0	0	0	0	0	0	0	0	0	0	0	4.36E-05	0	0	0	0	0	0	0	0	0	4.36E-05	0	0	0	0	4.36E-05	0.000894747	0.000109116	0	6.55E-05	0.000109116	0.000196408
Candidatus_Solibacter	0	0	0	0	0	0	0	0	6.55E-05	0	0	0	0	0	0	0	0	0	0	0	0	0	0	0	0	0	0	0	0	0	0	2.18E-05	0	0	0	0	0	0	0	0	0	0	0	0	0	0	0	0.001309386	0
Azospira	0	0	0	0	0	0	0	0	0.001287563	0	0	0	0	0	0	0	0	0	0	0	0	0	0	0	0	0	0	0	0	0	0	0	0	0	0	0	0	0	0	0	0	0	0	0	0	0	0	0	0
[Eubacterium]_fissicatena_group	8.73E-05	0	8.73E-05	6.55E-05	6.55E-05	0.000174585	0.000109116	6.55E-05	8.73E-05	2.18E-05	0.000392816	2.18E-05	2.18E-05	4.36E-05	0.000130939	2.18E-05	0.000109116	0.000130939	4.36E-05	0.000109116	8.73E-05	0.000109116	8.73E-05	2.18E-05	4.36E-05	8.73E-05	0.000109116	0.0002837	0.000240054	0.000109116	0.000305523	4.36E-05	4.36E-05	0	0.000130939	2.18E-05	4.36E-05	0	0.000240054	0.000567401	0	0.000218231	4.36E-05	2.18E-05	0	4.36E-05	0.000894747	0.000109116	4.36E-05
[Ruminococcus]_gauvreauii_group	6.55E-05	0	2.18E-05	0	2.18E-05	2.18E-05	2.18E-05	2.18E-05	0	0	4.36E-05	0	2.18E-05	6.55E-05	0	6.55E-05	2.18E-05	4.36E-05	2.18E-05	4.36E-05	0	2.18E-05	0	0	0	0	0	0	6.55E-05	0	0	0	0	2.18E-05	4.36E-05	0	0	0.000196408	0	2.18E-05	4.36E-05	0.000130939	0.000218231	0.000109116	2.18E-05	0.000109116	0.000109116	0.000109116	4.36E-05
unidentified_Ruminococcaceae	0	0.000174585	0.000240054	6.55E-05	2.18E-05	4.36E-05	6.55E-05	0.000240054	0.000240054	2.18E-05	4.36E-05	6.55E-05	8.73E-05	0.000240054	0.0002837	0.000152762	0.000130939	2.18E-05	4.36E-05	6.55E-05	0.00034917	0.000130939	8.73E-05	6.55E-05	0.000218231	0.000218231	0.000109116	0.000392816	0.000130939	0	2.18E-05	8.73E-05	0.000130939	6.55E-05	0.000305523	4.36E-05	0.000174585	0.000109116	8.73E-05	0.000130939	6.55E-05	8.73E-05	0.000218231	0.000109116	0.000130939	0.000109116	0.000480108	0.000567401	0.000458285
Rikenellaceae_RC9_gut_group	0	0	0	0	0	0	0	0	0.000458285	0	0	0	0	0	0	0	0	0	0	0	0	0	0	0	0	0	2.18E-05	0	0	0	0	0	0	0	0	0	0	0	0	0	0	0	6.55E-05	0.000109116	0	4.36E-05	0.000130939	6.55E-05	0
Anaerotruncus	2.18E-05	4.36E-05	0.000174585	4.36E-05	6.55E-05	8.73E-05	2.18E-05	6.55E-05	6.55E-05	0.000109116	4.36E-05	0	4.36E-05	0.000130939	8.73E-05	6.55E-05	6.55E-05	8.73E-05	0.000567401	6.55E-05	0.000109116	0.000261877	8.73E-05	4.36E-05	6.55E-05	4.36E-05	0	4.36E-05	0.000130939	4.36E-05	2.18E-05	6.55E-05	0.000196408	0	8.73E-05	4.36E-05	0	0	4.36E-05	0.000109116	0	8.73E-05	0.000218231	8.73E-05	0.000130939	0.000174585	0.000698339	0.000589224	0.000676516
Gemella	0.000152762	4.36E-05	4.36E-05	6.55E-05	0.000218231	0.00034917	6.55E-05	0.00034917	4.36E-05	6.55E-05	0.000109116	0.000130939	4.36E-05	0.000109116	0.000130939	0.000174585	0.000130939	0.000109116	4.36E-05	2.18E-05	0.000130939	0.000152762	0.000152762	0.000109116	6.55E-05	0.000152762	0.000218231	8.73E-05	0.000218231	0.000305523	0.000305523	4.36E-05	0.000109116	0.000130939	0.000152762	4.36E-05	0.000196408	6.55E-05	4.36E-05	0.000109116	6.55E-05	0.000327347	0	0.000109116	6.55E-05	4.36E-05	8.73E-05	0.001134801	0.000218231
Porphyromonas	0	0	0	0	8.73E-05	0	0	0	0	0	0	0	0	0	0	0	0	0	0	0	0	0	0	0	0	0	0	0	0	0	0	0	0	0	0	0	0	0	0	0	0	0	0	8.73E-05	0	0	0	0.001134801	0
Streptomyces	2.18E-05	0.001112978	0	0	0	0	2.18E-05	0.000938393	4.36E-05	8.73E-05	0	6.55E-05	0	0.000785632	0	2.18E-05	0	2.18E-05	4.36E-05	6.55E-05	2.18E-05	2.18E-05	0	2.18E-05	0	0.000872924	6.55E-05	0	0	0	0	4.36E-05	0	2.18E-05	0	0	8.73E-05	2.18E-05	0	0	6.55E-05	0	0	0	0	0	0	4.36E-05	0
CHKCI002	4.36E-05	0	0	2.18E-05	2.18E-05	0	0.001112978	4.36E-05	0	0	0	0	2.18E-05	4.36E-05	8.73E-05	4.36E-05	4.36E-05	2.18E-05	0	0	0	0.000240054	0	0	4.36E-05	0	0	0	0	0	0	2.18E-05	0	0	0	0	0	0	0	8.73E-05	2.18E-05	0	0	0	0	0	0	0	0
Stella	0	0	0	0	0	0	0	0	0.001069332	0	0	0	0	0	0	0	0	0	0	0	0	0	0	0	0	0	0	0	0	0	0	0	0	0	0	0	0	0	0	0	0	0	0	0	0	0	0	0	0
Planomicrobium	2.18E-05	2.18E-05	0	0	0	0	0	0	0	0	0	0	0.000109116	8.73E-05	2.18E-05	2.18E-05	0	2.18E-05	4.36E-05	0.001047509	0	2.18E-05	2.18E-05	6.55E-05	0	4.36E-05	0	0	0	0	0	2.18E-05	0	0.000174585	0	0	6.55E-05	0	0.000174585	0	0	0	0	0	0	0	0	0	0
Vulgatibacter	0	8.73E-05	0	0	0	2.18E-05	0.000305523	0.000130939	0	0.000392816	0	0	0	2.18E-05	0	0	0	0	0	0	0	0.001025686	2.18E-05	0	0	0	0	0	0	0	0	0	0	0	0	2.18E-05	0	0	0	0.000414639	0	0	0	0	0	0	0	0	0
Clostridium_sensu_stricto_13	0.000654693	0.000218231	0.000261877	0.000436462	0.000545578	0.001003863	0.000218231	0.000152762	0.0002837	0.000501931	4.36E-05	0.000152762	0.0002837	0.000414639	0.000851101	0.001003863	0.000829278	0.000720162	0.000130939	0.00034917	4.36E-05	0.001003863	0.000152762	0.000109116	6.55E-05	0	0.000152762	0.000240054	0.0002837	0.000218231	0.000196408	0	4.36E-05	2.18E-05	0	2.18E-05	0.000152762	0.000218231	6.55E-05	0.000174585	0.000152762	0	0	0	0	0	0	0	0
Haliangium	0	0	0	0	0	0	0	0	0.00098204	0	0	0	0	0	2.18E-05	0	0	4.36E-05	0	4.36E-05	0	0	0	0	0	0	0	0	0	0	0	0	0	0	0	4.36E-05	0	0	0	0	0	0	0	0	0	0	0	0.000196408	0
Prevotellaceae_NK3B31_group	0	6.55E-05	0	6.55E-05	0.000938393	4.36E-05	0	0.000109116	0.000130939	0	2.18E-05	6.55E-05	0	0	0	0	2.18E-05	2.18E-05	0	0	0	0	0	0	0	0	0	0	6.55E-05	0	0	0	0	0	0	0	0	0	0	0	2.18E-05	0	0	0	6.55E-05	0	0	0	2.18E-05
Ancylobacter	0	0	0	0	0	0	0	4.36E-05	0	0	0	0	0	0	0	8.73E-05	0	0	0	0	2.18E-05	0	0	0	0	0	0	0.00091657	4.36E-05	0	2.18E-05	0	0.000130939	2.18E-05	0	0	0	2.18E-05	0	4.36E-05	0	0	0	0	0	0	0	0	0
Granulicatella	0.00034917	0.000327347	0.000261877	0.000545578	0.000523754	0.00091657	0.000196408	0.000109116	0.000174585	0.0002837	0.000196408	0.0002837	0.000174585	0.000261877	0.000196408	0.00034917	0.000240054	0.000436462	0.000218231	0.0002837	0.000218231	8.73E-05	0.000218231	0.000174585	0.000130939	0.000174585	0.000327347	0.000414639	6.55E-05	0.000567401	0.000567401	6.55E-05	0.00034917	0.000261877	0.000240054	0.000130939	0.00034917	8.73E-05	8.73E-05	0.00034917	0.000130939	0.000676516	8.73E-05	0.000174585	0.000174585	2.18E-05	0	0.000152762	6.55E-05
ASF356	0	0	0	0	0	0	0	0	8.73E-05	0	0	0	0	0	0	0	0	0	0	0	0	0	0	0	0	0	0	0	0	0	0	0	0	0	0	0	0	0	0	0	0	0	0.000458285	0	0	0	2.18E-05	0	0
Catenibacillus	0	0	0	0	0	2.18E-05	6.55E-05	6.55E-05	0	0	2.18E-05	0	0	0	0	0	0	0	2.18E-05	0	4.36E-05	4.36E-05	0	0	4.36E-05	0	0	6.55E-05	4.36E-05	0	2.18E-05	0	0	2.18E-05	0	0	0	0.000567401	4.36E-05	6.55E-05	0	0	0	4.36E-05	0	4.36E-05	2.18E-05	4.36E-05	6.55E-05
Longispora	2.18E-05	0.000501931	0	0	0	0	0.000327347	0.00034917	2.18E-05	0.000305523	0	0	0	0.000414639	0	0	2.18E-05	0	0	0	0	0.000851101	0	0	0	0.000327347	0	0	0	0	0	0	4.36E-05	0	4.36E-05	0	2.18E-05	6.55E-05	4.36E-05	0.000218231	4.36E-05	0	0	0	0	0	0	0	0
Magnetospirillum	0	0	0	6.55E-05	0	0	0	4.36E-05	0	0	0	0	0	0	0	0.000109116	0	0	0	0	4.36E-05	0	0	0	0	0	0	0.000851101	8.73E-05	0	0	0	0	2.18E-05	0	0	0	0	0	4.36E-05	0	2.18E-05	0	0	0	0	0	0	0
Herbinix	6.55E-05	0	0	0	0	0	6.55E-05	0	0	0	0	0	4.36E-05	0	0	0	0	0	0	4.36E-05	0	0	0	0	0.000130939	0	0	0	0	0	0	0	0	0	0	0	0.000851101	0	2.18E-05	0	6.55E-05	0	0	0	0	0	0	0	0
Cloacibacillus	0	4.36E-05	0	0	0.000109116	0	0	0	0	6.55E-05	0	6.55E-05	2.18E-05	0	0.0002837	4.36E-05	0	4.36E-05	8.73E-05	0	8.73E-05	6.55E-05	2.18E-05	0	0	4.36E-05	0.000109116	0	8.73E-05	0	0	4.36E-05	4.36E-05	0	8.73E-05	2.18E-05	4.36E-05	8.73E-05	6.55E-05	4.36E-05	4.36E-05	8.73E-05	0	0	0	0	0	0.000130939	4.36E-05
Oribacterium	0	0	2.18E-05	2.18E-05	2.18E-05	0.000109116	0	0	0	0	0	0	2.18E-05	2.18E-05	6.55E-05	4.36E-05	6.55E-05	6.55E-05	4.36E-05	2.18E-05	0	8.73E-05	2.18E-05	4.36E-05	0	0	0	0	0	0	0	2.18E-05	4.36E-05	2.18E-05	2.18E-05	0	4.36E-05	0	4.36E-05	4.36E-05	2.18E-05	6.55E-05	0	4.36E-05	0	2.18E-05	0	0.000261877	0
Stenotrophomonas	0	0.000807455	4.36E-05	0	4.36E-05	0	0	0.000109116	0	0.000109116	4.36E-05	0	0	2.18E-05	0	0	0	0	0	0	0	0	0	0	0	6.55E-05	4.36E-05	0	0	0	0	0	0	2.18E-05	0	0	0	0	0	0	0	0	0	2.18E-05	0	0	0	0	0
Muribaculum	0	0	0	0	0	0	0	0	4.36E-05	0	0	4.36E-05	0	0	0	0	0	0	0	0	0	0	0	0	0	0	0	0	0	0	0	4.36E-05	0	0	0	0	0	0	0	0	0	0	0.000152762	0.000436462	8.73E-05	0	0.000130939	6.55E-05	6.55E-05
Frisingicoccus	0	0.000196408	4.36E-05	0	2.18E-05	2.18E-05	2.18E-05	6.55E-05	0	0	0	0	0	0.00034917	0.000109116	4.36E-05	0.000240054	0.000109116	0.000741985	4.36E-05	0	0.000152762	4.36E-05	0	2.18E-05	0.000130939	6.55E-05	4.36E-05	0.000109116	0	4.36E-05	2.18E-05	8.73E-05	2.18E-05	6.55E-05	0	8.73E-05	6.55E-05	8.73E-05	0.000327347	4.36E-05	0	0	0	0	0	0	0	6.55E-05
Novibacillus	0	4.36E-05	0	2.18E-05	0	0	0.000109116	2.18E-05	0	0.000240054	0	0	0	0	0	0	0	6.55E-05	0	0	0	0.000741985	0	0	0	0.000130939	0	0	2.18E-05	0	0	0	0	0	0	0	0	2.18E-05	0	0.000458285	0	0	0	0	0	0	0	0	0
Granulicella	0	0	0	0	0	0	0	0	0	2.18E-05	0	0	0	0	0	0	0	0	0	0	0	0	0	0	0	0	0	0	0	0	0	0	0	0	0	0	0	0	0	0	0	0	0	0	0	0	0	0.000720162	0
Halomonas	0	0	0	4.36E-05	0	4.36E-05	0	4.36E-05	0.000196408	0	0	2.18E-05	2.18E-05	2.18E-05	0	0	2.18E-05	0	2.18E-05	6.55E-05	0	0	0	2.18E-05	0	0	6.55E-05	0	0	0	0	0	0	2.18E-05	0	0	2.18E-05	0	2.18E-05	0	0	0	0	0.0002837	0	0	0	0	0
Thermobifida	0	8.73E-05	0	0	0	0	0.000174585	0.000152762	0	0.000240054	0	0	0	2.18E-05	0	0	2.18E-05	0	0	0	0	0.000698339	0	0	0	4.36E-05	0	0	0	0	2.18E-05	0	2.18E-05	0	0	0	0	0	0	0.000240054	0	0	0	0	0	0	0	0	0
Cellvibrio	0	0	0	0.000109116	8.73E-05	0	0	6.55E-05	0	0	0	0	0	0	0	2.18E-05	8.73E-05	0	0	0	2.18E-05	0	0	0	0	0	0	0.000698339	0.000174585	0	2.18E-05	0	0	2.18E-05	0	0	0	4.36E-05	0	6.55E-05	2.18E-05	8.73E-05	0	0	0	0	0	0	0
Negativibacillus	8.73E-05	0.000152762	0.000174585	4.36E-05	0.000305523	0.000501931	0.000130939	8.73E-05	0.00034917	0.000218231	2.18E-05	2.18E-05	0.000152762	0.000261877	0.000414639	0.000261877	0.0002837	0.000392816	0.000698339	0.000130939	0.000196408	0.00034917	0.000130939	0.000152762	4.36E-05	0.000196408	0.000196408	0.000109116	0.0002837	6.55E-05	0.00063287	4.36E-05	0.000218231	6.55E-05	0.000130939	2.18E-05	0.000109116	4.36E-05	0.000240054	0.000261877	0.000130939	0.000152762	0	6.55E-05	0.000152762	0.000152762	8.73E-05	0.0002837	0
Diplosphaera	0	0	0	0	0	0	0	0	0	0	0	0	0	0	0	4.36E-05	0	0	0	0	2.18E-05	0	0	0	0	0	0	0.000676516	8.73E-05	0	0	0	0	0	0	0	0	0	0	2.18E-05	0	0	0	0	0	0	0	0	0
Epulopiscium	0.000523754	0.000130939	0.000480108	0.000458285	0.000370993	0.000305523	0.000589224	0.00034917	0.000196408	0.000370993	8.73E-05	6.55E-05	0.000414639	0.000218231	0.000567401	0.000654693	0.000501931	0.000305523	2.18E-05	0.000196408	8.73E-05	0.000501931	6.55E-05	4.36E-05	8.73E-05	4.36E-05	0.000174585	0.000392816	0.000109116	2.18E-05	4.36E-05	2.18E-05	0	2.18E-05	0	0	0.000218231	0	6.55E-05	8.73E-05	0.000109116	6.55E-05	0	0	0	0	0	0	0
Johnsonella	0	0	0	0	4.36E-05	0	0	0	0	0	0	0	0	0	0	2.18E-05	0	0	0	0	0	0	0	0	0	0	0	0	2.18E-05	0	0	0	0	2.18E-05	0	2.18E-05	2.18E-05	0	0	0	0	0	0	0	0	4.36E-05	0	0.000654693	4.36E-05
Paraeggerthella	0	0	0	0	2.18E-05	0	0	0	0	0	0	0	0	2.18E-05	0	0	0	0	0	4.36E-05	0	0	0	0	0	0	0	2.18E-05	4.36E-05	0	4.36E-05	2.18E-05	6.55E-05	0.000654693	0	0	0	0	0	0	2.18E-05	0	0	0	0	0	0	0	0
Pseudolabrys	0	0	0	0	2.18E-05	0	0	2.18E-05	0	0	0	0	0	0	0	4.36E-05	0	4.36E-05	0	0	6.55E-05	2.18E-05	0	0	0	0	0	0.00063287	0.000130939	0	2.18E-05	0	0	2.18E-05	0	0	0	2.18E-05	0	4.36E-05	0	4.36E-05	0	0	0	0	0	0.000130939	0
unidentified_Nitrospiraceae	0	0	0	0	0	0	0	0	0.00063287	0	0	0	0	0	0	0	0	0	0	0	0	0	0	0	0	0	0	0	0	0	0	2.18E-05	0	0	0	0	0	0	0	0	0	0	0	0	0	0	0	0	0
Lachnoanaerobaculum	0	0	0	0	0	0	0	0	0	0	0	0	0	0	0	0	0	0	0	0	2.18E-05	0	0	0	0	0	0	0	0	0	0	0	4.36E-05	0	4.36E-05	0	0	0	0	2.18E-05	0	0	0	0	0	0	0	0.00034917	0
Lactiplantibacillus	0	0	0	0	0	0	0	0	0	0	4.36E-05	0	0	0	0	4.36E-05	0	0	0	4.36E-05	4.36E-05	0	0	2.18E-05	0	0	0	2.18E-05	0	0	2.18E-05	0	0	0	0	0	0	0	0	4.36E-05	0	0	0	0	0	0	0	0.000611047	0
Succinivibrio	4.36E-05	0	0	0	0.000611047	0	0	0	0	0.000130939	0	2.18E-05	0	0	0	2.18E-05	4.36E-05	6.55E-05	0	0	0	0	0	0	0	0	0	0	0	0	0	0	0	0	0	0	0	0	0	0	2.18E-05	0	0	0	0	0	0	0	0
Ruminiclostridium	0	2.18E-05	6.55E-05	4.36E-05	0	0	0	6.55E-05	0	0	0	0	0	0	2.18E-05	0.000196408	0	0	0	2.18E-05	0.000109116	2.18E-05	2.18E-05	2.18E-05	8.73E-05	0	4.36E-05	0.000589224	6.55E-05	0	6.55E-05	0	2.18E-05	8.73E-05	2.18E-05	0	0	0	0	6.55E-05	2.18E-05	6.55E-05	0	0	2.18E-05	0	0	0	0
Lacticaseibacillus	2.18E-05	0	0	0	6.55E-05	6.55E-05	0	0.000109116	0	2.18E-05	0	0	0	0	2.18E-05	0	6.55E-05	0.000130939	0.000130939	2.18E-05	4.36E-05	4.36E-05	0	0	0	0	4.36E-05	6.55E-05	8.73E-05	0	0	0	0.000589224	0	0	0	0	0	0	8.73E-05	0	6.55E-05	0	0	0	0	0	2.18E-05	0
Raoultibacter	0	6.55E-05	0	0	0	2.18E-05	0.000392816	0.000218231	0	0	0	0	0	0.000130939	0	0	4.36E-05	2.18E-05	2.18E-05	0	8.73E-05	0.000152762	4.36E-05	2.18E-05	2.18E-05	0	4.36E-05	6.55E-05	0	2.18E-05	0.000327347	0	0.000567401	0	2.18E-05	0	2.18E-05	0.000152762	0	8.73E-05	6.55E-05	0.000240054	4.36E-05	2.18E-05	0	4.36E-05	0	4.36E-05	4.36E-05
Terrimicrobium	0	0	0	0	0	0	0	6.55E-05	0	0	0	0	0	0	0	0	0	0	0	0	4.36E-05	0	0	0	0	0	0	0.000567401	0.000174585	0	0	0	0	2.18E-05	0	0	0	0	0	0	0	0	0	0	0	0	0	0	0
Bdellovibrio	0	0	0	0	0	0	0	0	4.36E-05	0	0	0	0	0	0	0	0	0	0	0	6.55E-05	0	0	0	0	0	0	0.000567401	0.000130939	0	2.18E-05	0	0	4.36E-05	4.36E-05	0	0	0	0	8.73E-05	0	0	0	2.18E-05	0	0	0	8.73E-05	0
Sphingobium	0	0	0	4.36E-05	0	0	0	0	0	0	0	4.36E-05	0	0	0	0.000109116	6.55E-05	0	0	2.18E-05	6.55E-05	0	0	0	0	0	2.18E-05	0.000545578	0	0	4.36E-05	2.18E-05	2.18E-05	2.18E-05	4.36E-05	0	0	0	0	8.73E-05	0	4.36E-05	0	0	0	0	6.55E-05	0	0
Cellulomonas	0	0	0	4.36E-05	4.36E-05	0	0	6.55E-05	0	0	0	0	0	0	0	6.55E-05	2.18E-05	2.18E-05	0	4.36E-05	4.36E-05	6.55E-05	0	0	0	0	0	0.000545578	0.000152762	0	0	0	0	0	0	0	0	4.36E-05	0	2.18E-05	0	2.18E-05	0	4.36E-05	0	0	0	4.36E-05	0
UCG-009	0.00034917	2.18E-05	0.000218231	8.73E-05	0.000370993	0.000196408	2.18E-05	2.18E-05	0.000109116	0.000414639	8.73E-05	0.000152762	0.000109116	8.73E-05	0.000458285	0.000436462	0.000370993	0.000305523	0.000370993	0.000218231	0.000109116	0.000545578	0	0.000109116	2.18E-05	0	4.36E-05	6.55E-05	0.000109116	6.55E-05	4.36E-05	2.18E-05	6.55E-05	0	0	0	4.36E-05	0	4.36E-05	0.000130939	4.36E-05	0	0	6.55E-05	0.000305523	8.73E-05	0.000196408	4.36E-05	0.000109116
Skermanella	0	0	2.18E-05	0	0	0	0	0	0	4.36E-05	0	2.18E-05	8.73E-05	0	8.73E-05	0	4.36E-05	6.55E-05	0	0.000523754	0	8.73E-05	2.18E-05	0	0	2.18E-05	6.55E-05	0	0	0	0	8.73E-05	0	4.36E-05	0	4.36E-05	0	0	0	0	2.18E-05	0	0	0	0	0	0	0	0
Family_XIII_UCG-001	0.000174585	0.000109116	0.000261877	6.55E-05	0.000305523	0.000130939	0.000174585	0.000109116	4.36E-05	0.0002837	8.73E-05	0.000130939	0.000152762	0.000174585	0.000305523	0.000261877	0.000370993	0.000240054	0.000130939	0.000109116	0.000109116	0.000436462	6.55E-05	0.000152762	0.000109116	0.000130939	0.000109116	0.000196408	8.73E-05	0	2.18E-05	4.36E-05	4.36E-05	6.55E-05	0	0	4.36E-05	6.55E-05	4.36E-05	0.000370993	8.73E-05	2.18E-05	4.36E-05	0.000261877	0.000501931	0.000130939	0.000261877	0.000174585	0.000240054
Actinobacillus	0	0	0	0	0	0	0	0	0	0	0	0	0	0	0	0	0	0	0	0	0	0	4.36E-05	0	0	0	0	0	0	0	0	0	0	0	0	0	0	0	0	0	0.000109116	0	0	4.36E-05	0	0	0	0	0
Candidatus_Saccharimonas	0	0	0	0	0	0	0	0	0.000501931	0	0	0	0	0	0	0	0	0	0	0	0	0	0	0	0	0	0	0	0	0	0	0	0	0	0	4.36E-05	0	0	0	0	0	0	0	4.36E-05	4.36E-05	2.18E-05	0	0.000152762	8.73E-05
Gordonibacter	2.18E-05	0	0	4.36E-05	0	0	0	6.55E-05	0	0	2.18E-05	0	4.36E-05	2.18E-05	6.55E-05	2.18E-05	4.36E-05	2.18E-05	8.73E-05	0	0.000261877	8.73E-05	0	0	0	0	2.18E-05	4.36E-05	0.000130939	0	6.55E-05	4.36E-05	0	4.36E-05	0	0	0	0.000152762	4.36E-05	0.000327347	0	0.000130939	0	6.55E-05	4.36E-05	0	0	6.55E-05	0.0002837
Sulfuritalea	0	0	0	0	0	0	0	0	0.000480108	0	0	0	0	0	0	0	0	0	0	0	0	0	0	0	0	0	0	0	0	0	0	0	0	0	0	0	0	0	0	0	0	0	0	0	0	0	0	0	0
Anaeroglobus	2.18E-05	0	0	0	0	0.000174585	0	0	0	0	0	0	4.36E-05	2.18E-05	4.36E-05	0	0	4.36E-05	2.18E-05	0	0	0	0	2.18E-05	0.000196408	0	2.18E-05	0	0	0.000480108	4.36E-05	0	0	0	2.18E-05	2.18E-05	0	0	0	0	0	0	0	0	0	0	0	0	0
Prosthecobacter	0	0	0	4.36E-05	0	0	0	0	0	0	0	0	0	0	0	0	0	0	0	0	0.000174585	0	0	0	0	0	0	0.000480108	8.73E-05	0	4.36E-05	0	0	2.18E-05	0	0	0	0	0	0	0	0	0	0	0	0	0	0	0
Aerococcus	0	0.000480108	0	2.18E-05	4.36E-05	0	0	4.36E-05	0	0	2.18E-05	0	0	0	0	0	0	4.36E-05	0	0	0	0	0	0	0	6.55E-05	0	0	0	0	0	0	0	0	0	0	0	0	0	0	0	0	0	0	0	0	0	0	0
Coprobacillus	4.36E-05	6.55E-05	8.73E-05	0.000370993	6.55E-05	8.73E-05	2.18E-05	6.55E-05	0.000152762	2.18E-05	6.55E-05	2.18E-05	4.36E-05	4.36E-05	4.36E-05	0.000109116	8.73E-05	8.73E-05	0.000109116	0	6.55E-05	2.18E-05	0	4.36E-05	0	0	4.36E-05	0.000305523	0.000109116	4.36E-05	6.55E-05	0	2.18E-05	6.55E-05	4.36E-05	0	2.18E-05	0	0	4.36E-05	2.18E-05	0	2.18E-05	0	6.55E-05	4.36E-05	0.000152762	6.55E-05	2.18E-05
Parvimonas	2.18E-05	4.36E-05	2.18E-05	0	0	0.000152762	0.000152762	0	0	6.55E-05	0	0	0	0	0	2.18E-05	2.18E-05	0	0	0	6.55E-05	0.000152762	4.36E-05	0	2.18E-05	0	2.18E-05	4.36E-05	0	0	0	0	0	8.73E-05	0	0	6.55E-05	4.36E-05	2.18E-05	6.55E-05	4.36E-05	2.18E-05	0	2.18E-05	2.18E-05	0	0	0.000109116	2.18E-05
Coprobacter	0	0	0	0	0	0	0	0	2.18E-05	0	0	0	0	0	0	0	0	0	4.36E-05	0	0	4.36E-05	0	0	0	0	0	0	0	0	0	0	0	0	0	0	0	0	0	0	0	0	6.55E-05	4.36E-05	0	0	0	4.36E-05	4.36E-05
Pediococcus	6.55E-05	0	6.55E-05	6.55E-05	4.36E-05	0	4.36E-05	0.000174585	2.18E-05	2.18E-05	6.55E-05	2.18E-05	2.18E-05	0	6.55E-05	4.36E-05	4.36E-05	6.55E-05	2.18E-05	2.18E-05	0.000436462	6.55E-05	0	2.18E-05	0	0	4.36E-05	8.73E-05	0.000109116	0	6.55E-05	0	2.18E-05	6.55E-05	2.18E-05	0	0.000109116	0	2.18E-05	4.36E-05	2.18E-05	0	0	0	0	0	0	6.55E-05	0
unidentified_TK10	0	0	0	0	0	0	0	0	0	0	0	0	0	0	0	0	0	0	0	0	0	0	0	0	0	0	0	0	0	0	0	0	0	0	0	0	0	0	0	0	0	0	0	0	0	0	0	0.000436462	0
Gemmatimonas	0	0	0	0	0	0	0	0	2.18E-05	0	0	0	0	0	0	0	0	0	0	0	0	0	0	0	0	0	0	0	0	0	0	0	0	0	0	0	0	0	0	0	0	0	0	0	0	0	0	0.000436462	0
Bryobacter	0	0	0	0	0	0	0	0	0.000152762	0	0	0	4.36E-05	0	0	0	0	0	0	2.18E-05	0	0	0	0	0	0	0	0	0	0	0	0	0	6.55E-05	0	0	0	0	4.36E-05	0	0	0	0	0	0	0	0	0.000436462	0
Pedobacter	0	0	0	0	6.55E-05	0	0	6.55E-05	0	0	0	0	0	2.18E-05	0	2.18E-05	6.55E-05	0	0	2.18E-05	6.55E-05	0	0	0	0	0	2.18E-05	0.000436462	0.000261877	0	0	2.18E-05	0	6.55E-05	0	0	0	0	0	0	0	0	0	0	0	0	0	0	0
Defluviitaleaceae_UCG-011	6.55E-05	6.55E-05	0.000130939	0	4.36E-05	2.18E-05	0	8.73E-05	0	4.36E-05	0	0	6.55E-05	0.000240054	0.000240054	0.000130939	6.55E-05	6.55E-05	0.000436462	6.55E-05	6.55E-05	0.000130939	8.73E-05	0.000109116	0	6.55E-05	0	0.000130939	4.36E-05	0	2.18E-05	0	4.36E-05	0	6.55E-05	0	0	2.18E-05	0	2.18E-05	0	0	0.000218231	4.36E-05	8.73E-05	2.18E-05	0.000109116	0.000152762	0.000152762
Howardella	4.36E-05	0	0	4.36E-05	0	6.55E-05	0	4.36E-05	0	0	0	2.18E-05	2.18E-05	0.000152762	2.18E-05	0	0	2.18E-05	2.18E-05	0	2.18E-05	0	0	0	0	4.36E-05	0	2.18E-05	6.55E-05	4.36E-05	6.55E-05	0	4.36E-05	0	0	0	2.18E-05	0	0	0	4.36E-05	0	0.000327347	0.000436462	4.36E-05	0.000261877	0.000152762	8.73E-05	8.73E-05
Salinicola	0	0.000436462	2.18E-05	0	0	8.73E-05	0	6.55E-05	2.18E-05	0	0	0	0	2.18E-05	0	0	0	0	0	0	0	0	0	0	0	2.18E-05	0	0	0	0	0	0	0	2.18E-05	0	0	0	0	0	0	0	0	0	0	0	0	0	0	0
Brevibacterium	8.73E-05	0.000436462	2.18E-05	0	4.36E-05	4.36E-05	0	2.18E-05	2.18E-05	0	0	4.36E-05	0	2.18E-05	0	0	0	0	0	0	0	0	0	0	0	0	0	0	0	0	0	0	0	0	0	0	0	0	0	0	0	0	0	0	0	0	0	0	0
Vagococcus	2.18E-05	0.000174585	2.18E-05	0	6.55E-05	0	0	0.000130939	2.18E-05	0	0	0	6.55E-05	4.36E-05	0	0	0	0	0	0	2.18E-05	0	0	2.18E-05	0.000152762	0.000436462	0.000109116	2.18E-05	0.000109116	2.18E-05	0.000218231	6.55E-05	4.36E-05	0	6.55E-05	0	0.000261877	4.36E-05	0	0	6.55E-05	4.36E-05	0	0	0	0	0	0	0
SWB02	0	0	0	0	0	0	0	0	0.000414639	0	0	0	0	0	0	0	0	0	0	0	0	0	0	0	0	0	0	0	0	0	0	0	0	0	0	0	0	0	0	0	0	0	0	0	0	0	0	0	0
Lachnospiraceae_NC2004_group	0	0	0	0	6.55E-05	0	0	6.55E-05	0	0	2.18E-05	4.36E-05	4.36E-05	2.18E-05	0	0	0	2.18E-05	6.55E-05	0	8.73E-05	2.18E-05	0	2.18E-05	0	0	0	2.18E-05	8.73E-05	0	0.0002837	2.18E-05	0.000130939	4.36E-05	8.73E-05	0	4.36E-05	4.36E-05	0	6.55E-05	6.55E-05	0.000130939	2.18E-05	0.000109116	0.000109116	0.000261877	6.55E-05	8.73E-05	0.000240054
unidentified_SJA-28	0	0	0	0	0	0	0	0	0.000414639	0	0	0	0	0	0	0	0	0	0	0	0	0	0	0	0	0	0	0	0	0	0	0	0	0	0	0	0	0	0	0	0	0	0	0	0	0	0	0	0
Fibrobacter	0	0	0	0	0	0	0	0	0	0	0	0	0	0	0	0	0	0	0	0	0	0	0	0	0	0	0	0	0	0	0	0	0	0	0	0	0	0	0	0	0	0	0	0	0	0	0	0	0
Exiguobacterium	0	0	0	0	0	0	0	0	0	0	0	0	0	2.18E-05	6.55E-05	0	6.55E-05	4.36E-05	4.36E-05	0.000392816	0	4.36E-05	6.55E-05	0	0	0	0	0	0	0	0	8.73E-05	0	2.18E-05	0	0	0	0	0.000130939	0	0	0	0	0	0	0	0	0	0
Peptostreptococcus	4.36E-05	2.18E-05	2.18E-05	0	0	8.73E-05	0	6.55E-05	2.18E-05	0	4.36E-05	0	0	0	0	4.36E-05	4.36E-05	2.18E-05	2.18E-05	4.36E-05	2.18E-05	0	2.18E-05	2.18E-05	0	0	4.36E-05	4.36E-05	6.55E-05	2.18E-05	0.000109116	4.36E-05	0.000240054	0.000196408	4.36E-05	4.36E-05	2.18E-05	6.55E-05	0	0	0	4.36E-05	0	0	0	4.36E-05	4.36E-05	0.000130939	0
Prevotellaceae_UCG-003	0	0	0	0	0	0	0	0	0	0	0	0	0	0	0	0	0	0	0	0	0	0	0	0	0	0	0	0	0	0	0	0	0	0	0	0	0	0	0	0	0	0	0	0	0	0	0	0	0
Candidatus_Stoquefichus	0	0	0	0	0	0	0	0	0	0	0	0	0	0	0	0	0	0	0	0	0	0	0	0	0	0	0	0	0	0	0	0	0	0	0	0	0	0	0	0	0	0	0	0.00034917	0	0	0	0	4.36E-05
Xanthobacter	0	0	0	2.18E-05	0	0	0	0	0	0	0	0	0	0	0	0	0	0	0	0	0	0	0	0	0	0	0	0.000370993	2.18E-05	0	4.36E-05	0	0	4.36E-05	0	0	0	0	0	0	0	0	0	0	0	0	0	0	0
Bosea	0	4.36E-05	0	0	0	0	0	0	0	0	0	0	0	2.18E-05	0	2.18E-05	0	0	0	0	0	0	0	0	0	0	0	0.000370993	8.73E-05	0	2.18E-05	0	0	0	0	0	0	0	0	0	0	2.18E-05	0	0	0	0	0	0	0
Subgroup_10	0	0	0	0	0	0	0	0	0.000370993	0	0	0	0	0	2.18E-05	0	0	0	0	6.55E-05	0	0	0	0	0	4.36E-05	0	0	0	0	0	0	0	0	0	0	0	0	0	0	0	0	0	0	0	0	0	0	0
TM7x	0	0	0	0	0	0	4.36E-05	6.55E-05	0	0	0	0	0	0	0	4.36E-05	0	0	4.36E-05	0	0	0	0	0	0	2.18E-05	0	4.36E-05	0	0	2.18E-05	0	0.000174585	0.00034917	0	0	0	0	4.36E-05	0.000109116	0	0	0	6.55E-05	8.73E-05	2.18E-05	2.18E-05	0.000152762	0
Pajaroellobacter	0	0	0	0	0	0	0	0	0.00034917	0	0	0	0	0	0	0	0	0	0	0	0	0	0	0	0	0	0	0	0	0	0	0	0	0	0	0	0	0	0	0	0	0	0	0	0	0	0	0	0
Sphaerobacter	2.18E-05	2.18E-05	0	0	0	0	4.36E-05	2.18E-05	0	8.73E-05	0	0	0	0	4.36E-05	0	0	0	0	0	4.36E-05	0.00034917	0	0	0	0	0	0	0	0	0	0	0	0	0	0	0	0	0	0.000109116	0	0	0	0	0	0	0	0	0
Hyphomicrobium	0	0	0	6.55E-05	0	0	0	4.36E-05	4.36E-05	0	0	0	0	2.18E-05	4.36E-05	4.36E-05	0	0	0	2.18E-05	0	0	0	0	0	0	0	0.00034917	0	0	2.18E-05	0	0	0	0	0	0	0	0	0	0	2.18E-05	0	0	0	0	0	0	0
Flaviflexus	0	0.00034917	0	0	0	4.36E-05	0	0	0	4.36E-05	0	0	0	2.18E-05	0	0	0	0	0	0	0	0	0	0	0	2.18E-05	0	0	0	0	0	0	0	0	0	0	0	0	0	0	0	0	0	0	0	0	0	0	0
Candidatus_Nitrososphaera	0	0	0	0	0	0	0	0	0	0	0	0	0	0	2.18E-05	0	0	4.36E-05	0	0.00034917	0	0	0	0	0	0	0	0	0	0	0	0	0	0	0	0	0	0	0.000130939	0	0	0	0	0	0	0	0	0	0
DTU089	4.36E-05	0.000130939	0	0	0	0	0	4.36E-05	0	0	2.18E-05	0	8.73E-05	8.73E-05	8.73E-05	4.36E-05	0.000240054	2.18E-05	0.00034917	6.55E-05	0	0.000130939	0	0	0	0	0	0	0	0	0	0	0.000130939	2.18E-05	0	0	0	2.18E-05	0	4.36E-05	0	0	0	6.55E-05	0.000196408	8.73E-05	6.55E-05	2.18E-05	0.000109116
Oxalobacter	6.55E-05	2.18E-05	6.55E-05	0	2.18E-05	2.18E-05	0	0	2.18E-05	6.55E-05	0	0	2.18E-05	2.18E-05	0.000130939	0.000109116	0.000109116	8.73E-05	0	2.18E-05	0	4.36E-05	0	0	0	2.18E-05	2.18E-05	0	0	8.73E-05	4.36E-05	6.55E-05	0	0	2.18E-05	0	0	4.36E-05	0	2.18E-05	0	0	8.73E-05	0.000261877	0.0002837	6.55E-05	0.000109116	4.36E-05	8.73E-05
Acinetobacter	0	0	0	0	0	0	0	0	0	0	0	0	0	0	2.18E-05	0	0	0	0	0	0	0	0	6.55E-05	0	0.000130939	4.36E-05	0	0	0	0	6.55E-05	0	0	0	0	0	0	2.18E-05	0	0	0	0	0.000196408	0	0	2.18E-05	0	0
Mailhella	4.36E-05	0	0	0	2.18E-05	6.55E-05	0.000109116	0	2.18E-05	0.00034917	0	0	0	0	0	0	0	0	0	0	0	8.73E-05	0	0	0	0	0	0	0	0	0	0	2.18E-05	0	0	0	0	0	0	2.18E-05	0	0	0	0	0	0	0	0	0
Methylobacterium-Methylorubrum	4.36E-05	0.000327347	0	4.36E-05	4.36E-05	4.36E-05	0	0.000174585	0	6.55E-05	4.36E-05	0	0	4.36E-05	0	0	0	0	0	0	0	0	0	0	0	2.18E-05	0	2.18E-05	0	0	0	0	2.18E-05	0	0	0	0	2.18E-05	0	2.18E-05	0	0	0	0	0	0	0	6.55E-05	0
Kocuria	0	0	2.18E-05	8.73E-05	0	0	0	2.18E-05	0	0	0	0	0	0	0	4.36E-05	2.18E-05	0	0	0.000327347	8.73E-05	2.18E-05	0	0	0	0	0	0	2.18E-05	0	2.18E-05	0	0	0.000152762	0	0	0	0	4.36E-05	0	0	0	0	0.000152762	2.18E-05	0	0	0	4.36E-05
GCA-900066755	0.000130939	0.000174585	0.000109116	0.000327347	4.36E-05	0.000109116	6.55E-05	0	6.55E-05	2.18E-05	4.36E-05	2.18E-05	0	4.36E-05	0.000196408	0.000152762	4.36E-05	0.000109116	8.73E-05	4.36E-05	4.36E-05	8.73E-05	2.18E-05	6.55E-05	0	2.18E-05	8.73E-05	8.73E-05	0	0	0	0	2.18E-05	0	6.55E-05	0	0	0	0	4.36E-05	0	4.36E-05	0	4.36E-05	0	0	0.000130939	2.18E-05	0
Christensenella	2.18E-05	6.55E-05	0	0	0	0.000109116	0	4.36E-05	0	2.18E-05	0	4.36E-05	4.36E-05	8.73E-05	4.36E-05	0	0	6.55E-05	0	0	8.73E-05	8.73E-05	2.18E-05	0	8.73E-05	8.73E-05	0	2.18E-05	0	0	4.36E-05	0	6.55E-05	0	0	0	0	0	4.36E-05	6.55E-05	0	0	4.36E-05	4.36E-05	2.18E-05	4.36E-05	0	0	8.73E-05
Candidatus_Xiphinematobacter	0	0	0	0	0	0	0	0	0	0	0	0	0	0	0	0	0	0	0	0	0	0	0	0	0	0	0	0.000327347	2.18E-05	0	4.36E-05	0	0	0	0	0	0	0	0	0	0	0	0	0	0	0	0	0	0
Modicisalibacter	0	0.000327347	2.18E-05	2.18E-05	6.55E-05	4.36E-05	0	0	0	0	0	4.36E-05	0	0	0	0	0	0	0	0	0	0	0	0	0	0	0	0	0	0	0	0	0	0	0	0	0	0	0	0	0	0	0	0	0	0	0	0	0
Harryflintia	0	0	0	0	0	0	0	0	2.18E-05	0	0	0	0	0	0	0	4.36E-05	0	0	0	0	0	0	0	0	0	0	0	0	0	0	0	0	0	0	0	0	0	0	0	0	0	4.36E-05	4.36E-05	0	0	8.73E-05	6.55E-05	0.000130939
unidentified_AKYH767	0	0	0	0	0	0	0	0	0.000305523	0	0	0	0	0	0	0	0	0	0	0	0	0	0	0	0	0	0	0	0	0	0	0	0	0	0	0	0	0	0	0	0	0	0	0	0	0	0	0	0
Syntrophococcus	0	0	0	0	0	0	0	0	0	0	0	0	0	0	0	0	0	0	0	0	0	0	0	0	0	0	0	0	0	0	0	0	0	0	0	0	0	0	0	0	0	0	0	0	0	0	0	0	0
Serratia	0	2.18E-05	2.18E-05	2.18E-05	0	0	0	0	0	2.18E-05	0	0	2.18E-05	0	4.36E-05	2.18E-05	0	0	0	0.000109116	0	0	0.000305523	0	0	4.36E-05	2.18E-05	4.36E-05	0	2.18E-05	0	0.000109116	0	4.36E-05	4.36E-05	2.18E-05	2.18E-05	2.18E-05	2.18E-05	2.18E-05	0	0	0	2.18E-05	0	0	0	4.36E-05	0
Atopobium	0.000130939	6.55E-05	8.73E-05	8.73E-05	0.000305523	0.000109116	8.73E-05	2.18E-05	0.000109116	4.36E-05	4.36E-05	6.55E-05	0.000109116	6.55E-05	0.000240054	0.000261877	0.000109116	4.36E-05	2.18E-05	0.000109116	0.000109116	8.73E-05	0.0002837	0	0	0	0.000130939	6.55E-05	0.000152762	6.55E-05	6.55E-05	2.18E-05	0.000130939	8.73E-05	2.18E-05	6.55E-05	0	0.000196408	2.18E-05	0	6.55E-05	0.000130939	0	0	0	2.18E-05	0	0.000261877	6.55E-05
Morganella	0	0	0	0	0	0	0	0	0	0	4.36E-05	0	0	0	0	0	0	0	2.18E-05	0	0	0	0.000305523	0	0	0	0	0	0	2.18E-05	0	0	0	0	4.36E-05	0	0	0	2.18E-05	0	0	2.18E-05	0	0	0	0	0	0	0
Erysipelotrichaceae_UCG-002	0	0	0	0	0	0	0	0	0	0	0	0	0	0	0	0	0	0	0	0	0	0	0	0	0	0	0	0	0	0	0	0	0	0	0	0	0	0	0	0	0	0	0	0	0	0	0	0	0
Thermobacillus	0	0.0002837	0	0	0	0	2.18E-05	0.000305523	0	4.36E-05	0	0	0	0.000196408	0	2.18E-05	0	0	0	0	0	6.55E-05	0	0	0	0.000152762	0	0	0	0	0	0	0	0	0	0	0	0	0	4.36E-05	0	0	0	0	0	0	0	0	0
unidentified_Chloroplast	0	0	4.36E-05	0	0	2.18E-05	4.36E-05	6.55E-05	0	0	0	0	0	0.000174585	0.000109116	6.55E-05	0.000130939	2.18E-05	4.36E-05	2.18E-05	0	0.000152762	2.18E-05	4.36E-05	0.000109116	6.55E-05	0	0	0	2.18E-05	2.18E-05	0.000305523	0	2.18E-05	0	2.18E-05	0	0	0	0	0	0	0	0.000109116	0	0	0	0.000109116	2.18E-05
Prevotellaceae_UCG-004	0	0	0	0	0	0	0	0	0	0	0	0	0	0	0	0	0	0	0	0	0	0	0	0	0	0	0	0	0	0	0	0	0	0	0	0	0	0	0	0	0	0	0	0	0	0	0	0	0
Denitratisoma	0	0	0	0	0	0	0	0	0.000305523	0	0	0	0	0	0	0	0	0	0	0	0	0	0	0	0	0	0	0	0	0	0	0	0	0	0	0	0	0	0	0	0	0	0	0	0	0	0	0	0
Acholeplasma	0	0	0	0	0	0	0	0	0	0	0	0	0	0	0	0	0	0	0	0	0	0	0	0	0	0	0	0	0	0	0	0	0	0	0	0	0	0	0	0	0	0	0	0	0	0	0	0	0
Knoellia	0	2.18E-05	0	0	0	0	0	4.36E-05	6.55E-05	0	0	0	0	0	4.36E-05	0	0	4.36E-05	0	0.000130939	0	0	0	0	0	0	0	0	0	0	0	0	0	4.36E-05	0	0	0	0	2.18E-05	0	0	0	0	0	0	0	0	0.0002837	0
Archangium	0	0	0	0	0	0	0	0	0	0	0	0	0	0	0	0	0	0	0	0	0	0	0	0	0	0	0	0	0	0	0	0	0	0	0	0	0	0	0	0	0	0	0	0	0	0	0	0.0002837	0
OLB8	0	0	0	0	0	0	0	0	0.0002837	0	0	0	0	0	0	0	0	0	0	0	0	0	0	0	0	0	0	0	0	0	0	0	0	0	0	0	0	0	0	0	0	0	0	0	0	0	0	0	0
Campylobacter	0	0	6.55E-05	0	6.55E-05	2.18E-05	0	0	0	0	4.36E-05	0	2.18E-05	0	0	0	0	4.36E-05	0	0	0	0	0	0	0.000109116	0	4.36E-05	0	0	4.36E-05	0	0	0	0	8.73E-05	0	0	0	0	0	0	0	0	0	0	0	0	0.000196408	0
Kouleothrix	0	0	0	0	0	0	0	0	0.0002837	0	0	0	0	0	0	0	0	0	0	0	0	0	0	0	0	0	0	0	0	0	0	0	0	0	0	0	0	0	0	0	0	0	0	0	0	0	0	0	0
Haloplasma	0	0.0002837	0	4.36E-05	0	4.36E-05	0	0	0	2.18E-05	0	0	0	0	0	0	0	0	0	0	0	0	0	0	0	4.36E-05	0	0	0	0	0	0	0	0	0	0	0	0	0	0	0	0	0	0	0	0	0	0	0
Alkaliphilus	0	0.0002837	4.36E-05	2.18E-05	8.73E-05	0	0	4.36E-05	4.36E-05	2.18E-05	0	4.36E-05	0	0.000174585	0	0	0	0	0	0	0	0	4.36E-05	0	0	0	0	0	0	0	0	0	0	0	0	0	0	0	0	0	0	0	0	0	0	0	0	0	0
Acidothermus	0	0	0	0	0	0	0	0	0	0	0	0	0	0	0	0	0	0	0	0	0	0	0	0	0	0	0	0	0	0	0	0	0	0	0	0	0	0	0	0	0	0	0	0	0	0	0	0.0002837	0
Comamonas	6.55E-05	0.000109116	6.55E-05	0	0.0002837	4.36E-05	4.36E-05	0	0.000109116	2.18E-05	0.000218231	4.36E-05	4.36E-05	6.55E-05	0.000174585	6.55E-05	8.73E-05	0.000130939	0	6.55E-05	0	6.55E-05	4.36E-05	2.18E-05	2.18E-05	0	4.36E-05	4.36E-05	0.000109116	0	0	6.55E-05	0	2.18E-05	0	0	4.36E-05	0	4.36E-05	0	2.18E-05	4.36E-05	0	4.36E-05	0	0	0	0	2.18E-05
Candidatus_Soleaferrea	6.55E-05	8.73E-05	6.55E-05	0	0	4.36E-05	4.36E-05	0	4.36E-05	2.18E-05	4.36E-05	8.73E-05	0	0	0.000152762	4.36E-05	6.55E-05	0	6.55E-05	2.18E-05	4.36E-05	8.73E-05	2.18E-05	8.73E-05	0	6.55E-05	4.36E-05	0	8.73E-05	0	0.000109116	0.000130939	4.36E-05	8.73E-05	0	2.18E-05	4.36E-05	4.36E-05	8.73E-05	0	6.55E-05	4.36E-05	4.36E-05	4.36E-05	2.18E-05	4.36E-05	0	4.36E-05	0
Thermomonospora	0	0	0	0	0	4.36E-05	2.18E-05	0	0	4.36E-05	0	0	0	0	0	0	0	0	0	0	0	0.000261877	0	0	0	0	0	0	6.55E-05	0	2.18E-05	0	0	0	0	0	0	0	0	0.000130939	4.36E-05	0	0	0	0	0	0	0	0
Sedimentibacter	0	0	0	0	0	0	0	0	0	0	0	0	0	0	0	0	0	0	0	0	0	0	0	0	0	0	0	0	0	0	0	0	0	0	0	0	0	0	0	0	0	0	0	0	0	0	0	0	0
Reyranella	0	0	0	2.18E-05	0	0	6.55E-05	6.55E-05	0	0	0	0	0	0	0	0.000130939	0	0	0	2.18E-05	4.36E-05	0	0	0	0	0	0	0.000261877	0.000152762	0	0.000109116	0	0	2.18E-05	2.18E-05	0	0	0	0	8.73E-05	0	0	0	0	0	0	0	2.18E-05	0
Companilactobacillus	0	0	0	0	0	8.73E-05	0	0	0	0	0	0	0	0	0	0	0	0.000261877	2.18E-05	2.18E-05	0	0	0	6.55E-05	0	0	0	0	0	4.36E-05	4.36E-05	0	0	0	0	0	0	0	0	0	0	0	0	0	0	0	0	2.18E-05	0
OLB12	0	0	0	0	0	0	0	0	0.000261877	0	0	0	0	0	0	0	0	0	0	0	0	0	0	0	0	0	0	0	0	0	0	0	0	0	0	0	0	0	0	0	0	0	0	0	0	0	0	0	0
Ellin6067	0	0	0	0	0	0	0	0	6.55E-05	0	0	0	0	0	0	0	0	0	0	0	0	0	0	0	0	0	0	0	0	0	0	0	0	0	0	0	0	0	0	0	0	0	0	0	0	0	0	0.000261877	0
Pseudoramibacter	0	4.36E-05	6.55E-05	0	0	4.36E-05	0	0	0	0	0	0	2.18E-05	0.000218231	0.000261877	0	6.55E-05	6.55E-05	4.36E-05	4.36E-05	0.000109116	8.73E-05	4.36E-05	0	0	6.55E-05	4.36E-05	0	0	0	0	0	0	0	0	0	0	0	4.36E-05	0	0	0	0	0	0	0	0	0	0
[Eubacterium]_nodatum_group	4.36E-05	2.18E-05	6.55E-05	2.18E-05	4.36E-05	0.000261877	6.55E-05	2.18E-05	0	0.000109116	0.000174585	4.36E-05	0	6.55E-05	0.000174585	6.55E-05	2.18E-05	0.000130939	0.000130939	6.55E-05	0.000152762	0.000218231	4.36E-05	6.55E-05	4.36E-05	2.18E-05	8.73E-05	6.55E-05	4.36E-05	2.18E-05	6.55E-05	8.73E-05	8.73E-05	4.36E-05	0	0	2.18E-05	0	4.36E-05	0.000109116	0	4.36E-05	0.000109116	0.000109116	0.000218231	6.55E-05	0.000174585	0.000130939	0.000109116
IMCC26207	0	8.73E-05	0	2.18E-05	4.36E-05	0	0	6.55E-05	0.000261877	0	0	0	0	8.73E-05	0	0	0	0	0	0	8.73E-05	0	0	0	0	2.18E-05	0	0	0.000130939	0	2.18E-05	0	0	2.18E-05	0	0	0	4.36E-05	0	0	0	0	0	0	0	0	0	0	0
unidentified_Saprospiraceae	0	0	0	0	0	0	0	0	0.000261877	0	0	0	0	0	0	0	0	0	0	0	0	0	0	0	0	0	0	0	0	0	0	0	0	0	0	0	0	0	0	0	0	0	0	0	0	0	0	0	0
Lautropia	0	0	0	0	0	0	0	0	0.000240054	0	0	0	0	0	0	0	0	0	0	0	0	0	0	0	0	0	0	0	0	0	0	0	0	0	0	0	0	0	0	0	0	0	0	0	0	0	0	8.73E-05	0
Novosphingobium	0	0.000152762	0	0	0	0	0	0.000130939	6.55E-05	0	2.18E-05	0	0	0	0	0	0	0	0	4.36E-05	0.000152762	0	0	0	0	0	0	0.000240054	6.55E-05	0	6.55E-05	0	0	6.55E-05	0	0	0	2.18E-05	0	4.36E-05	2.18E-05	6.55E-05	0	0	0	0	0	0	0
Solobacterium	6.55E-05	4.36E-05	6.55E-05	0	6.55E-05	4.36E-05	0	0	0	2.18E-05	0	0	0	2.18E-05	0	4.36E-05	2.18E-05	2.18E-05	0	0	4.36E-05	2.18E-05	0	0	2.18E-05	2.18E-05	0	0	0	4.36E-05	4.36E-05	4.36E-05	8.73E-05	8.73E-05	0	0	0	4.36E-05	0	0.000109116	0	8.73E-05	4.36E-05	2.18E-05	0	0	2.18E-05	0.000174585	2.18E-05
Mycobacterium	0	8.73E-05	4.36E-05	0	0	0	0	0	0	0	0	0	0	0	0	2.18E-05	0	0	0	0	0	0	0	0	0	0	0	0.000240054	2.18E-05	0	0	0	0	2.18E-05	0	0	0	4.36E-05	0	0	0	0	0	0	0	0	0	8.73E-05	0
Salinivibrio	0	0	0	0	2.18E-05	0	0	0	0	0	0	0	0	0	0	0	0	0	0	0	0	0	0	0	0	0	0	0	0	0	0	0	0	0	0	0	0	0	0	4.36E-05	0	0	0	6.55E-05	0	0	0	0	0
Holdemania	6.55E-05	6.55E-05	8.73E-05	2.18E-05	8.73E-05	4.36E-05	2.18E-05	2.18E-05	4.36E-05	0.000109116	0.000109116	2.18E-05	4.36E-05	0.000130939	0.000174585	2.18E-05	0	0.000109116	4.36E-05	4.36E-05	4.36E-05	0.000240054	0	2.18E-05	6.55E-05	8.73E-05	6.55E-05	0.000152762	2.18E-05	0	0.000130939	4.36E-05	0.000174585	6.55E-05	0.000109116	0.000196408	4.36E-05	0	2.18E-05	0.000152762	0	0.000152762	4.36E-05	2.18E-05	6.55E-05	4.36E-05	6.55E-05	4.36E-05	0.000174585
Spirosoma	0	0	0	0	0	0	0	0	0	0	0	0	0	0	0	0	0	0	0	0	0	0	0	0	0	0	0	0.000218231	0.000130939	0	0	0	0	0	0	0	0	0	0	0	0	0	0	0	0	0	0	0	0
FCPS473	0	0	0	0	0	0	0	0	0	0	0	0	0	0	0	0	0	0	0	0	0	0	0	0	0	0	0	0	0	0	0	0	0	0	0	0	0	0	0	0	0	0	0	0	0	0	0	0.000218231	0
Aeromonas	0	0	0	6.55E-05	0	0	0	0	4.36E-05	0	2.18E-05	0	0	0	0	0	4.36E-05	0	0	0	0	0	0.000218231	0	0	0	2.18E-05	0.000218231	0.000109116	0	0	0	0	4.36E-05	2.18E-05	0	0	0	0	2.18E-05	0	6.55E-05	0	0	0	0	0	0	0
Labrys	0	0	0	0	0	0	0	0	0	0	0	0	0	0	0	0	0	0	0	0	4.36E-05	0	0	0	0	0	0	0.000218231	6.55E-05	0	0	0	0	2.18E-05	0	0	0	0	0	8.73E-05	0	0	0	0	0	0	0	0	0
Rikenella	0	0	0	0	0	0	0	0	0.000218231	0	0	0	0	0	0	0	0	0	0	0	0	0	0	0	0	0	0	0	0	0	0	0	0	0	0	0	0	0	0	0	0	0	0	0	0	0	0	6.55E-05	0
Nonomuraea	0	4.36E-05	0	0	0	0	0	4.36E-05	0	0	0	0	2.18E-05	0.000218231	0	0	0	0	0	2.18E-05	0	0	2.18E-05	0	4.36E-05	6.55E-05	0	0	0	0	0	0	0	0	0	0	2.18E-05	0	0	0	0	0	0	0	0	0	0	0	0
Polyangium	0	0	0	0	0	0	0	0	0.000218231	0	0	0	0	0	0	0	0	0	0	0	0	0	0	0	0	0	0	0	0	0	0	0	0	0	0	0	0	0	0	0	0	0	0	0	0	0	0	0	0
Thauera	0	0	0	0	0	0	0	0	0.000218231	0	0	0	0	0	0	0	0	0	0	0	0	0	0	0	0	0	0	0	0	4.36E-05	0	0	0	0	0	0	0	0	0	0	0	0	0	0	0	0	0	0	0
Variovorax	0	0	0	0	0	0	0	4.36E-05	4.36E-05	0	0	0	0	0	0	0	2.18E-05	0	0	0	4.36E-05	0	0	0	0	0	0	0.000218231	0.000109116	0	0	0	0	0	0	0	0	0	0	6.55E-05	6.55E-05	0	0	0	0	0	0	0	0
Treponema	0	0	0	0	0	0	0	0	0	0	0	0	0	0	0	0	0	0	0	0	0	0	0	0	0	0	0	0	0	0	0	0	0	0	0	0	0	0	0	0	0	0	0	0	0	0	0	0	0
Rubellimicrobium	0	0	2.18E-05	0	0	0	0	0	0	0	0	0	0	0	0	0	0	0	0	0	0	0	0	0	0	0	0	0	0	0	0	0	0	0	0	0	0	0	0	0	0	0	0	0.000109116	0	0	0	0	0
Mar-21	0	0	0	0	0	0	0	0	0	0	0	0	0	0	0	0	0	0	0	0	0	0	0	0	0	0	0	0	0	0	0	0	0	0	0	0	0	0	0	0	0	0	0	0	0	0	0	0.000196408	0
Filifactor	0	0	0	0	0	0	0	0	0	0	0	0	0	0	0	0	0	0	0	0	0	0	0	0	0	0	0	0	0	0	0	0	0	0	0	0	0	0	0	0	0	0	0	0	0	0	0	0	0
Caldalkalibacillus	0	0.000109116	0	0	0	0	0	0.000109116	0	0	0	0	0	8.73E-05	0	2.18E-05	0	0	0	0	2.18E-05	0.000196408	0	0	0	0.000130939	0	0	0	0	0	0	0	0	0	0	0	0	0	4.36E-05	0	0	0	0	0	0	0	0	0
Brachybacterium	0	0.000196408	4.36E-05	0	0	0	0	2.18E-05	0	0	4.36E-05	0	0	0	0	0	0	0	0	4.36E-05	0	2.18E-05	0	0	0	0	0	0	0	0	0	0	0	0	0	0	0	0	0	0	0	0	0	0	0	0	0	0	0
Dielma	0	0	6.55E-05	0	0	0	0	4.36E-05	0	0	0	0	2.18E-05	0	2.18E-05	0	0	0	0	0	4.36E-05	0	0	0	0	0	2.18E-05	0	4.36E-05	0	0	0	0	0	0	0	4.36E-05	0	0	4.36E-05	0	0	0	0	0	0	0	0	0
JGI_0001001-H03	0	0	0	0	0	0	0	0	0.000174585	0	0	0	0	0	0	0	0	0	0	0	0	0	0	0	0	0	0	0	0	0	0	0	0	0	0	0	0	0	0	0	0	0	0	0	0	0	0	0	0
Alloscardovia	4.36E-05	6.55E-05	0	4.36E-05	0	4.36E-05	6.55E-05	6.55E-05	4.36E-05	4.36E-05	0	0	0	0.000174585	4.36E-05	6.55E-05	2.18E-05	0.000109116	0	4.36E-05	0	2.18E-05	0	0	0	0	0	0	0	0	8.73E-05	0	0	2.18E-05	0	0	4.36E-05	0	2.18E-05	4.36E-05	0	0	0	0	0	0	0	0	0
Luteolibacter	0	0	0	0	0	0	0	2.18E-05	0	0	0	0	0	0	0	2.18E-05	0	0	0	0	2.18E-05	0	0	0	0	0	0	0.000174585	6.55E-05	0	0	0	4.36E-05	0	0	0	0	0	0	0	0	0	0	0	0	0	0	0	0
Chryseolinea	0	0	0	0	0	0	0	0	0	0	0	0	0	0	0	0	0	0	0	0.000174585	2.18E-05	0	0	0	0	0	0	0	0	0	0	0	0	2.18E-05	0	0	0	0	4.36E-05	0	0	0	0	0	0	0	0	0	0
Mesorhizobium	4.36E-05	4.36E-05	0	0	0	0	6.55E-05	6.55E-05	0	0	0	0	0	2.18E-05	0	2.18E-05	0	0	0	2.18E-05	0	4.36E-05	0	6.55E-05	0	0.000109116	0	0.000174585	6.55E-05	0	0	0	0	6.55E-05	0	0	0	0	2.18E-05	0	0	4.36E-05	0	0	0	0	0	0	0
HSB_OF53-F07	0	0	0	0	0	0	0	0	0	0	0	0	0	0	0	0	0	0	0	0	0	0	0	0	0	0	0	0	0	0	0	0	0	0	0	0	0	0	0	0	0	0	0	0	0	0	0	0.000174585	0
Terrimonas	0	0	0	0	0	0	0	0	0.000174585	0	0	0	0	0	0	0	0	0	0	2.18E-05	0	0	0	0	0	0	0	0	0	0	0	0	0	0	0	0	0	0	0	0	0	0	0	0	0	0	0	0	0
Brevundimonas	0	0.000174585	0	0	2.18E-05	0	0	0	0	0	0	0	4.36E-05	0	0	0	2.18E-05	0	0	0	0	0	0	6.55E-05	0	0	0	0	0	0	0	0	0	0	0	0	0	0	0	0	0	0	0	0	0	0	4.36E-05	0	2.18E-05
unidentified_Rhodospirillales	0	0	0	0	0	0	0	0	4.36E-05	0	0	0	0	0	0	0	0	0	2.18E-05	0	0	6.55E-05	0	0	0	0	0	0	0	0	0	0	0	0	0	0	0	0	0	0	0	0	6.55E-05	0	0	0.000152762	0	0	0
Hydrogenoanaerobacterium	4.36E-05	4.36E-05	0.000174585	0	0	0	2.18E-05	0	2.18E-05	0.000109116	0	0	4.36E-05	4.36E-05	0.000109116	8.73E-05	6.55E-05	8.73E-05	6.55E-05	2.18E-05	2.18E-05	0.000152762	0	0	4.36E-05	0	2.18E-05	0.000109116	0	2.18E-05	4.36E-05	0	2.18E-05	0	2.18E-05	0	0	2.18E-05	0	4.36E-05	0	2.18E-05	0	0	0	0	0	0	0
Aquabacterium	0	0	0	0	0	0	0	0	0	0	0	0	0	0	0	0	0	0	0	0	0	0	0	0	0	0	0	0	0	0	0	0	0	0	0	0	0	0	0	0	0	0	0	2.18E-05	0	0	0	0	0
Steroidobacter	0	0	2.18E-05	0	0	0	0	0	0	0	0	2.18E-05	0	0	6.55E-05	0	0	0	0	0.000174585	0	4.36E-05	0	0	0	4.36E-05	0	0	0	0	0	0.000109116	0	2.18E-05	0	0	0	0	4.36E-05	0	0	0	0	0	0	0	0	0	0
unidentified_Bacteria	2.18E-05	4.36E-05	0.000174585	0	0	0	0	4.36E-05	2.18E-05	0	2.18E-05	0	6.55E-05	0	0	6.55E-05	4.36E-05	0	2.18E-05	0	0	6.55E-05	0	0	4.36E-05	2.18E-05	4.36E-05	0	8.73E-05	0	0	0	0	0	0	0	0	0	2.18E-05	0.000109116	0	0	0	0	0	0	0	0	0
Planifilum	0	6.55E-05	0	0	0	0	0	0.000152762	0	0	0	0	0	0.000109116	0	0	0	0	0	6.55E-05	0	0	0	0	0	0.000130939	0	0	0	0	0	0	0	0	0	0	0	0	0	2.18E-05	0	0	0	0	0	0	0	0	0
ADurb.Bin063-1	0	0	0	0	0	0	0	0	0	0	0	0	0	0	0	0	0	0	0	0	0	0	0	0	0	0	0	0	0	0	0	0	0	0	0	0	0	0	0	0	0	0	0	0	0	0	0	0.000152762	0
Psychrobacillus	0	0.000152762	0	0	0	0	0	0.000130939	0	0	0	0	0	6.55E-05	0	0	0	0	0	6.55E-05	0	4.36E-05	0	0	0	0.000152762	0	0	0	0	0	0	0	0	0	2.18E-05	0	0	0	0	0	0	0	0	0	0	0	0	0
Tumebacillus	0	0	0	0	0	0	0	0	0	0	0	0	0	0	0	0	0	6.55E-05	0	0.000152762	0	0	0	0	0	0	0	0	0	0	0	0	0	0	0	0	0	0	0	0	0	0	0	0	0	0	0	2.18E-05	0
Paludicola	0	0	0	0	0	0	2.18E-05	4.36E-05	4.36E-05	0	0	0	4.36E-05	6.55E-05	6.55E-05	2.18E-05	4.36E-05	0	0	2.18E-05	2.18E-05	4.36E-05	2.18E-05	0	0	0	0	0	0	0	4.36E-05	0	0	0	0	0	2.18E-05	0	0	4.36E-05	4.36E-05	0	2.18E-05	0	0	0	0	0	8.73E-05
Piscinibacter	0	0	0	0	0	0	0	0	0.000152762	0	0	0	0	0	0	0	0	0	0	0	0	0	0	0	0	0	0	0	0	0	0	0	0	0	0	0	0	0	0	0	0	0	0	0	0	0	0	0	0
Conexibacter	0	0	0	2.18E-05	0	0	0	4.36E-05	6.55E-05	0	0	0	0	2.18E-05	0	0	0	0	0	0	0.000130939	0	0	0	0	0	0	0.000152762	0	0	2.18E-05	0	2.18E-05	0	0	0	0	0	0	4.36E-05	0	0	0	0	0	0	0	0.000130939	0
Nocardioides	0	0	4.36E-05	0	0	0	0	2.18E-05	0	0	0	0	0	2.18E-05	0	0	0	0	2.18E-05	0.000152762	0	0	0	4.36E-05	0	0	0	8.73E-05	2.18E-05	0	4.36E-05	4.36E-05	0	6.55E-05	0	0	0	0	0	2.18E-05	0	0	0	0	0	0	0	0	0
unidentified_Ruminococcaceae	0	0	0	0	0	0	0	0	0	0	0	0	0	0	0	0	0	0	0	0	0	0	0	0	0	0	0	0	0	0	0	0	0	0	0	0	0	0	0	0	0.000109116	0	0	0	0	0	8.73E-05	4.36E-05	0
Promicromonospora	0	0	2.18E-05	0	0	0	0	0	0	0	0	0	0	0	0	0	0	0	0	0.000152762	0	0	0	2.18E-05	0	0	0	0	0	0	0	0	0	0	0	0	0	0	0	0	0	0	0	0	0	0	0	0	0
unidentified_Methylophilaceae	0	0	0	0	0	0	0	0	0	0	0	0	0	0	0	0	0	0	0	0	0	0	0	0	0	0	0	0	0	0	0	0	0	0	0	0	0	0	0	0	0	0	0	0	0	0	0	0.000152762	0
Cutibacterium	0	0	0	0	0	0	0	0	0	0	0	0	0	0	0	0	0	0	0	0	0	0	0	0	0	0	0	0	0	0	0	0	0	0	0	0	0	0	0	0	0	0	0	0	0	0	0	0	0
Thermovirga	0	0	0	0	0	0	0	0	0	0	0	0	0	0	0	0	0	0	0	0	0	0	0	0	0	0	0	0	0	0	0	0	0	0	0	0	0	0	0	0	0	0	0	0	0	0	0	0	0
Herbaspirillum	0	0	0	0	0	0	0	0	0	0	0	0	0	0	0	2.18E-05	0	0	0	0	0	0	0	0	0	0	0	0.000152762	6.55E-05	0	0	0	2.18E-05	4.36E-05	0	0	0	0	0	0	0	0	0	0	0	0	0	0	0
Anaerofustis	0	0	0	0	0	0	0	0	2.18E-05	0	2.18E-05	0	0	6.55E-05	0	0	0	0	0	0	4.36E-05	6.55E-05	0	0	0	0	0	0	2.18E-05	0	2.18E-05	0	4.36E-05	2.18E-05	2.18E-05	0	0	0	2.18E-05	2.18E-05	0	2.18E-05	2.18E-05	0	4.36E-05	0	2.18E-05	2.18E-05	0
Stomatobaculum	0	0	0	0	0	0	0	4.36E-05	0	0	0	0	0	0	0	0	0	0	0	0	0	0	0	0	0	0	0	0	0	0	0	0	0	0	0	0	0	0	0	2.18E-05	0	0	0	0	0	0	0	4.36E-05	0
Anaerofilum	6.55E-05	0	0	0	0	0	0	0	0	0	0	2.18E-05	4.36E-05	2.18E-05	8.73E-05	6.55E-05	4.36E-05	6.55E-05	6.55E-05	0	2.18E-05	8.73E-05	0	4.36E-05	6.55E-05	6.55E-05	0	2.18E-05	0	0	4.36E-05	4.36E-05	0	0	4.36E-05	6.55E-05	0	0	4.36E-05	0.000152762	4.36E-05	0	6.55E-05	0	6.55E-05	0	0.000109116	6.55E-05	0
Cellulosilyticum	0	2.18E-05	2.18E-05	0	0	0.000109116	0	0.000109116	0	0	0	0	0	4.36E-05	0	2.18E-05	0	6.55E-05	0	4.36E-05	0	0	0	0	2.18E-05	6.55E-05	0	0	0	0.000152762	6.55E-05	0	0	0	2.18E-05	0	0	0	0	0	0	0	0	0	0	0	0	0	0
Citrifermentans	0	0	0	4.36E-05	0	0	0	0	0	0	0	0	0	0	0	2.18E-05	0	0	0	0	0	0	0	0	0	0	0	0.000152762	0	0	0	0	0	0	0	0	0	0	0	0	0	0	0	0	0	0	0	2.18E-05	0
AAP99	0	0	0	0	0	0	0	0	0.000152762	0	0	0	0	0	0	0	0	0	0	0	0	0	0	0	0	0	0	0	0	0	0	0	0	0	0	0	0	0	0	0	0	0	0	0	0	0	0	0	0
Roseomonas	0	0	0	0	0	0	0	0	0	0	0	0	0	0	0	2.18E-05	0	0	0	0	4.36E-05	0	0	0	0	0	0	0.000152762	8.73E-05	0	0	0	0	2.18E-05	0	0	0	0	0	0	0	0	0	0	0	0	0	0	0
Anaerovibrio	0	0	0	0	0	0	0	0	0	0	0	0	0	0	0	0	0	0	0	0	0	0	0	0	0	0	0	0	0	0	0	0	0	0	0	0	0	0	0	0	0	0	0	0	0	0	0	0	0
Candidatus_Arthromitus	0	0	0	0	0	0	0	0	2.18E-05	0	0	0	0	2.18E-05	0	0	0	0	0	0	0	0	0	0	0	0	0	0	0	0	0	0	0	0	0	0	0	0	0	0	0	0	0	6.55E-05	0	0	0	8.73E-05	0
Nitrosospira	0	0	2.18E-05	0	0	0	0	0	2.18E-05	0	0	0	0	0	0	0	4.36E-05	0	0	6.55E-05	2.18E-05	0	0	0.000130939	0	0	0	0	0	0	0	0	0	0	2.18E-05	0	0	0	0	0	0	0	0	0	0	0	0	0	0
Candidatus_Paracaedibacter	0	0	0	0	0	0	0	0	6.55E-05	0	0	0	0	0	0	2.18E-05	0	0	0	0	4.36E-05	0	0	0	0	0	0	0.000130939	2.18E-05	0	2.18E-05	0	2.18E-05	0	0	0	0	0	0	0	0	0	0	0	0	0	0	0	0
Inquilinus	0	0	0	0	0	0	0	0	0	0	0	0	0	0	0	0	0	0	0	0	0	0.000130939	0	0	0	0	0	0	0	0	0	0	0	0	0	0	0	0	0	0	0	0	0	0	0	0	0	0	0
Arcicella	0	0	0	0	0	0	0	0	0	0	0	0	0	0	0	0	0	0	0	0	0	0	0	0	0	0	0	0.000130939	0	0	0	0	0	0	0	0	0	0	0	0	0	0	0	0	0	0	0	0	0
unidentified_IMCC26256	0	0	0	0	0	0	0	0	0	0	0	0	0	0	0	0	0	0	0	0	0	0	0	0	0	0	0	0	0	0	0	0	0	0	0	0	0	0	0	0	0	0	0	0	0	0	0	0.000130939	0
unidentified_SAR324_clade(Marine_group_B)	0	0	0	0	0	0	0	0	0.000130939	0	0	0	0	0	0	0	0	0	0	0	0	0	0	0	0	0	0	0	0	0	0	0	0	0	0	0	0	0	0	0	0	0	0	0	0	0	0	0	0
unidentified_Mitochondria	0	8.73E-05	0	0	0	0	0	0	0	0	0	0	6.55E-05	0	0	2.18E-05	2.18E-05	4.36E-05	2.18E-05	2.18E-05	0	2.18E-05	0.000109116	0	6.55E-05	0	0	0	0	0	0	0.000130939	0	4.36E-05	0	4.36E-05	0	0	0	0	0	0	0	0	0	0	0	0	0
Microvirga	0	0	0	0	0	0	0	0	0	2.18E-05	0	0	4.36E-05	0	0	2.18E-05	0	0	0	8.73E-05	0	6.55E-05	0	0	0	8.73E-05	0	6.55E-05	0	0	0	0.000130939	0	2.18E-05	0	0	4.36E-05	0	0	0	0	0	0	2.18E-05	0	0	0	0	0
Clostridium_sensu_stricto_12	0	0	0	0	0	0	0	0	0.000130939	0	0	0	0	0	0	0	0	0	0	0	0	0	0	0	0	0	0	0	0	0	0	0	0	0	0	0	0	0	0	0	0	0	0	0	0	0	0	0	0
Merdibacter	0	0	0	0	4.36E-05	0	0	0	0	0	0	0	0	0	0	2.18E-05	4.36E-05	0	0.000130939	0	0	0	0	0	0	0	0	0	0	0	0	0	4.36E-05	0	0	0	0	0	0	0	0	0	2.18E-05	0	0	0	0	0	0
Frateuria	0	0	0	0	0	0	0	0	0	0	0	0	0	0	0	0	0	0	0	0	0	0	0	0	0	0	0	0	0	0	0	0	0	0	0	0	0	0	0	0	0	0	0	0	0	0	0	0.000130939	0
Acetatifactor	0	0	0	0	0	0	0	0	2.18E-05	0	0	0	0	0	0	0	0	0	0	0	0	0	0	0	0	0	0	0	0	0	0	0	0	0	0	0	0	0	0	0	0	0	0	0	0	0	6.55E-05	4.36E-05	0
unidentified_Actinomycetaceae	0	0.000130939	0	0	0	0	0	4.36E-05	0	0	0	0	0	0	0	0	0	0	0	0	0	0	0	0	0	0	0	0	0	0	0	0	0	0	0	0	0	0	0	0	0	0	0	0	0	0	0	0	0
Catonella	0	0	0	0	0	0	0	0	0	0	0	0	0	0	0	0	0	0	0	0	0	0	0	0	0	0	0	0	0	0	0	0	0	0	0	0	0	0	0	0	0	0	0	0	0	0	0	6.55E-05	0
unidentified_Gemmatimonadaceae	0	0	0	0	0	0	0	0	0	0	0	0	0	0	0	0	0	0	0	0	0	0	0	0	0	0	0	0	0	0	0	0	0	0	0	0	0	0	0	0	0	0	0	0	0	0	0	0.000130939	0
Cupriavidus	0.000109116	0.000130939	4.36E-05	4.36E-05	6.55E-05	0	4.36E-05	0	0	8.73E-05	2.18E-05	0	6.55E-05	4.36E-05	0.000130939	0.000109116	0	0	0	2.18E-05	0	4.36E-05	8.73E-05	4.36E-05	6.55E-05	8.73E-05	4.36E-05	0	0	0	2.18E-05	0	0	0	2.18E-05	0	6.55E-05	8.73E-05	2.18E-05	0	6.55E-05	0	0	0	0	0	0	0	0
Geodermatophilus	0	0	0	0	0	0	0	0	0	0	0	0	0	0	0	0	0	0	0	0	6.55E-05	0	0	2.18E-05	0	0	0	0	0	0	0	0	0	4.36E-05	0	0	0	0	2.18E-05	0	0	0	0	4.36E-05	0	0	0	0.000130939	0
Ornithinimicrobium	0	0.000130939	0	0	4.36E-05	0	0	0	0	0	0	0	0	0	0	0	0	0	0	0	0	0	0	0	0	0	0	0	0	0	0	0	0	0	0	0	0	0	0	0	0	0	0	0	0	0	0	0	0
Phocea	0	2.18E-05	0	0	8.73E-05	2.18E-05	0	0	0	2.18E-05	0.000130939	0.000130939	0	0	2.18E-05	0	0	2.18E-05	0	0	0	2.18E-05	2.18E-05	4.36E-05	6.55E-05	0	0	4.36E-05	2.18E-05	2.18E-05	0	0	0	0	2.18E-05	2.18E-05	6.55E-05	0	4.36E-05	0	6.55E-05	2.18E-05	0	0	4.36E-05	0	0	0	0
Moryella	0	0	0	0	0	0	0	0	0	0	0	0	0	0	0	0	0	0	0	0	0	0	0	0	0	0	0	0	0	0	0	0	0	0	0	0	0	0	0	0	0	0	0	0	0	0	0	0	0
Anaeromyxobacter	0	0	0	0	0	0	0	0	0	0	0	0	0	0	0	0	0	0	0	0	0	0	0	0	0	0	0	0	0	0	0	0	0	0	0	0	0	0	0	0	0	0	0	0	0	0	0	0.000130939	0
Streptobacillus	0	0	0	0	0	0	0	0	0	0	0	0	0	0	0	0	0	0	0	0	0	0	0	0	0	0	0	0	0	0	0	0	0	0	0	0	0	0	0	0	0	0	0	0	0	0	0	0.000130939	0
Sinibacillus	0	0.000109116	0	0	0	0	0	6.55E-05	0	2.18E-05	0	0	0	8.73E-05	0	0	0	0	0	0	0	0.000130939	0	0	0	8.73E-05	0	0	0	0	0	0	0	0	0	0	0	0	0	4.36E-05	0	0	0	0	0	0	0	0	0
Woeseia	0	0	0	0	6.55E-05	4.36E-05	0	0	0.000109116	0	0	2.18E-05	0	0	0	0	0	0	0	2.18E-05	0	4.36E-05	0	0	0	0	0	0	0	0	0	2.18E-05	0	0	0	0	0	0	2.18E-05	0	0	0	0	0	0	0	0	0	0
Mucilaginibacter	0	0	0	0	8.73E-05	0	0	0	0	0	0	0	0	0	0	0	0	0	0	0	0	0	0	0	0	0	0	0.000109116	6.55E-05	0	0	0	0	0	0	0	0	0	0	0	0	0	0	0	0	0	0	0	0
Acidibacter	0	0	0	0	0	0	0	0	0	0	0	0	0	0	0	2.18E-05	0	0	0	0	0	0	0	0	0	0	0	0	0	0	0	0	0	2.18E-05	0	0	0	0	0	0	0	0	0	0	0	0	0	0.000109116	0
Oscillospira	2.18E-05	2.18E-05	6.55E-05	0	0	2.18E-05	2.18E-05	0	0	6.55E-05	0	2.18E-05	2.18E-05	0	4.36E-05	6.55E-05	2.18E-05	2.18E-05	2.18E-05	0	0	2.18E-05	0	0	0	2.18E-05	0	0	0	0	4.36E-05	0	6.55E-05	0	0	0	0	0	0	2.18E-05	0	0	0	0	0.000109116	0	6.55E-05	2.18E-05	0
Methyloparacoccus	0	0	0	0	0	0	0	0	0.000109116	0	0	0	0	0	0	0	0	0	0	0	0	0	0	0	0	0	0	0	0	0	0	0	0	0	0	0	0	0	0	0	0	0	0	0	0	0	0	0	0
Pygmaiobacter	0	0	0	0	0	0	0	0	0	0	0	0	0	0	0	0	0	0	0	0	0	0	0	0	0	0	0	0	0	0	0	6.55E-05	0	0	6.55E-05	0	0	0	0	0.000109116	0	0	0	6.55E-05	0	0	0	6.55E-05	2.18E-05
[Eubacterium]_yurii_group	0	0	0	0	0	0	0	0	0	0	0	0	0	0	0	0	0	0	0	0	0	0	0	0	0	0	0	0	0	0	0	0	0	0	0	0	0	0	0	0	0	0	0	0	0	0	0	0	0
Pseudoxanthomonas	0	0	0	0	0	0	0	0	0.000109116	0	0	0	0	0	0	0	0	0	0	0	0	0	0	0	0	0	0	0	0	0	0	0	0	0	0	0	0	0	0	0	0	0	0	0	0	0	0	0	0
Leuconostoc	0	0	0	0	0	0	0	0	0	0	0	0	2.18E-05	0	0	0	0	0	0	4.36E-05	0	0	0	0	0	0	0	0	0	2.18E-05	0	0	0	0	0	0	0	0	0	0	0	0	0.000109116	4.36E-05	2.18E-05	0	4.36E-05	6.55E-05	0
Ammoniphilus	0	0	0	0	0	0	2.18E-05	0	0	0	0	0	0	0	0	0	0	0	0	2.18E-05	0	0	0	0	0	0	0	0	0	0	0	0	0	0	0	0	0	0	0	0	0	0	0	0	0	0	0	0.000109116	0
Massilia	0	0	0	2.18E-05	2.18E-05	0	0	0	0	0	0	0	0	0	4.36E-05	0	2.18E-05	0	0	2.18E-05	0.000109116	0	0	0	2.18E-05	0	0	8.73E-05	2.18E-05	0	0	0	0	2.18E-05	0	0	0	0	4.36E-05	0	0	0	0	0	0	0	0	4.36E-05	0
Mitsuokella	0	0	0	0	0	0	0	0	0	0	0	0	0	0	0	0	0	0	0	0	0	0	0	0	0	0	0	0	0	0	0	0	0.000109116	0	0	0	0	0	0	0	0	0	0	0	0	0	0	0	0
Actinomadura	0	0.000109116	0	0	0	0	0	4.36E-05	0	0	0	0	0	2.18E-05	0	0	0	0	0	0	0	0	0	0	0	2.18E-05	0	0	0	0	0	0	0	0	0	0	0	0	0	0	0	0	0	0	0	0	0	2.18E-05	0
Bergeyella	0	0	0	0	0	0	0	0	0	0	0	0	0	0	0	0	0	0	0	0	0	0	0	0	0	0	0	0	0	0	0	0	0	0	0	0	0	0	0	0	0	0	0	0	0	0	0	0	0
Aureimonas	0	0.000109116	0	0	2.18E-05	0	0	0	2.18E-05	0	0	0	0	0	2.18E-05	0	0	0	0	0	0	2.18E-05	0	0	0	0	0	0	0	0	0	0	0	0	0	0	0	0	0	0	0	0	0	0	0	0	0	0	0
Alkalibacterium	0	0.000109116	4.36E-05	0	0	6.55E-05	0	0	0	0	0	0	0	0	0	0	0	0	0	0	0	0	0	0	0	2.18E-05	0	0	0	0	0	0	0	0	0	0	0	0	0	0	0	0	0	0	0	0	0	0	0
Blastococcus	0	0	0	0	0	0	2.18E-05	0	0	0	0	0	4.36E-05	6.55E-05	2.18E-05	0	0	0	0	0.000109116	2.18E-05	4.36E-05	2.18E-05	2.18E-05	0	0	2.18E-05	0	0	0	0	0.000109116	0	0	0	0	0	0	2.18E-05	0	0	0	0	2.18E-05	0	0	0	0	0
CL500-29_marine_group	0	0	0	6.55E-05	0	0	0	0	0.000109116	0	0	0	0	0	0	0	0	0	0	0	0	0	0	0	0	0	0	2.18E-05	2.18E-05	0	0	0	0	0	0	0	0	0	0	0	0	0	0	0	0	0	0	0	0
Jatrophihabitans	0	0	0	0	0	0	0	0	2.18E-05	0	0	0	0	0	0	0	0	0	0	0	0	0	0	0	0	0	0	0	0	0	0	0	0	0	0	0	0	0	0	0	0	0	0	0	0	0	0	0.000109116	0
Taibaiella	0	0	0	0	0	0	0	0	0	0	0	0	0	0	0	0	0	0	0	0	0	0	0	0	0	0	0	0.000109116	6.55E-05	0	0	0	0	0	0	0	0	0	0	0	0	0	0	0	0	0	0	0	0
unidentified_Gaiellales	0	0	0	0	0	0	0	0	0	0	0	0	0	0	0	0	0	0	0	0	0	0	0	0	0	0	0	0	0	0	0	0	0	0	0	0	0	0	0	0	0	0	0	0	0	0	0	0.000109116	0
Roseococcus	0	0	0	0	0	0	0	0	0	0	0	0	0	0	0	0	0	0	0	0	0	0	0	0	0	0	0	6.55E-05	0.000109116	0	0	0	0	0	0	0	0	0	0	0	0	0	0	0	0	0	0	0	0
Sporosarcina	0	0.000109116	0	0	0	0	0	8.73E-05	2.18E-05	0	0	0	0	4.36E-05	0	0	0	0	0	4.36E-05	0	0	0	0	0	2.18E-05	0	0	0	0	0	0	0	0	0	0	2.18E-05	0	0	0	0	0	0	0	0	0	0	0	0
Solibacillus	0	0.000109116	0	0	0	0	0	0.000109116	0	0	0	0	0	6.55E-05	0	0	0	0	0	0	0	0	0	0	0	8.73E-05	0	0	0	0	0	0	0	0	0	0	0	0	0	0	0	0	0	0	0	0	0	0	0
Tepidimonas	0	0	0	0	0	0	0	0	4.36E-05	0	0	0	0	0	0	0	0	0	0	0	0	0	0	0	0	0	0	0	0	0	0	0	0	0	0	0	0	0	0	0	0	0	0	4.36E-05	0	0	0	0	0
Abiotrophia	0.000109116	0	0	4.36E-05	0	0	6.55E-05	0	0	0	0	0	0	0	2.18E-05	4.36E-05	0	0	0	4.36E-05	0	0	0	0	2.18E-05	0.000109116	8.73E-05	0	4.36E-05	2.18E-05	0	0	8.73E-05	0	4.36E-05	0	0	0	4.36E-05	0	0	0	0	0	0	0	0	0	0
Marmoricola	4.36E-05	0	2.18E-05	0	0	0	0	0	2.18E-05	0	0	0	0	2.18E-05	0	0	0	0	0	0.000109116	4.36E-05	2.18E-05	0	0	0	0	0	0	4.36E-05	0	0	8.73E-05	0	2.18E-05	0	0	0	0	2.18E-05	0	4.36E-05	0	0	0	0	0	0	0	0
Fermentimonas	0	0	0	0	0	0	0	0	0	0	0	0	0	0	0	0	0	0	0	0	0	0	0	0	0	0	0	0	0	0	0	0	0	0	0	0	0	0	0	0	0	0	0	0	0	0	0	0	0
Rhodobacter	0	0	0	0	0	0	0	0	0.000109116	0	0	0	0	0	0	0	0	0	0	0	0	0	0	0	0	0	0	0	0	0	0	0	0	0	0	0	0	0	0	0	0	0	0	0	0	0	0	0	0
Parviterribacter	0	0	0	0	0	0	0	0	0	0	0	0	0	0	0	0	0	0	0	0	0	0	0	0	0	0	0	0	0	0	0	0	0	0	0	0	0	0	0	0	0	0	0	0.000109116	0	0	0	0	0
Ottowia	0	2.18E-05	0	0	0	0	0	0	0.000109116	0	0	0	0	0	0	0	0	0	0	0	0	0	0	0	0	0	0	0	0	0	0	0	0	0	0	0	0	0	0	0	0	0	0	0	0	0	0	0	0
Erysipelotrichaceae_UCG-009	0	0	0	0	0	0	0	0	0	0	0	0	0	0	0	0	0	0	0	0	0	0	0	0	0	0	0	0	0	0	0	0	0	0	0	0	0	0	0	0	0	0	0	0	0	0	0	0	0
Parvibacter	0	0	0	0	0	0	0	0	0	0	0	0	0	0	0	0	0	0	0	0	0	0	0	0	0	0	0	0	0	0	0	0	0	0	0	0	0	0	0	0	0	0	0	6.55E-05	6.55E-05	2.18E-05	0	8.73E-05	0
Dongia	0	0	0	0	0	0	4.36E-05	0	4.36E-05	0	0	0	0	2.18E-05	4.36E-05	0	0	0	0	8.73E-05	0	0	0	0	0	0	0	0	0	0	0	2.18E-05	0	0	0	0	2.18E-05	0	0	0	0	0	0	0	0	0	0	0	0
Prevotellaceae_Ga6A1_group	0	0	0	0	0	0	0	0	0	0	0	0	0	0	0	0	0	0	0	0	0	0	0	0	0	0	0	0	0	0	0	0	0	0	0	0	0	0	0	0	0	0	0	0	0	0	0	0	0
Acidovorax	0	0	0	0	0	0	0	0	0	0	0	0	0	0	0	0	0	0	0	0	0	0	0	0	0	0	0	8.73E-05	0	0	0	0	0	2.18E-05	0	0	0	0	0	4.36E-05	0	0	0	0	0	0	0	0	0
Kibdelosporangium	0	0	0	0	0	0	0	0	0	0	0	0	0	0	0	0	0	0	0	8.73E-05	0	0	0	0	0	0	0	0	0	0	0	0	0	0	0	0	0	0	0	0	0	0	0	0	0	0	0	0	0
Methanosaeta	0	0	0	0	0	4.36E-05	0	0	8.73E-05	0	0	0	0	0	0	0	0	0	0	0	0	0	0	0	0	0	0	0	0	0	0	0	0	0	0	0	0	0	0	0	0	0	0	0	0	0	0	0	0
Georgenia	0	4.36E-05	2.18E-05	0	0	0	0	2.18E-05	0	0	0	0	0	6.55E-05	0	0	0	0	0	8.73E-05	0	8.73E-05	0	0	0	2.18E-05	0	0	0	0	0	0	0	0	0	0	0	0	0	0	0	0	0	0	0	0	0	0	0
EMP-G18	0	0	0	0	0	0	0	0	0	0	0	0	0	0	0	0	0	0	0	0	0	0	0	0	0	0	0	0	0	0	0	0	0	0	0	0	0	0	0	0	0	0	0	0	0	0	0	0	0
Candidatus_Nitrosopumilus	0	0	0	0	0	8.73E-05	0	0	4.36E-05	0	0	0	0	0	0	0	0	0	0	0	0	0	0	0	0	0	0	0	0	0	0	0	0	0	0	0	0	0	0	0	0	0	0	0	0	0	0	0	0
Clostridium_sensu_stricto_10	0	0	0	0	0	0	0	0	4.36E-05	0	0	0	0	0	0	0	0	0	0	0	0	0	0	0	0	0	0	0	0	0	0	0	0	0	0	0	0	0	0	0	0	0	0	0	0	0	0	8.73E-05	0
Levilactobacillus	0	0	0	0	0	0	0	0	0	0	0	0	0	0	0	0	0	0	0	0	0	0	2.18E-05	0	0	0	0	0	0	0	0	0	0	0	0	0	0	0	0	0	0	0	0	0	0	0	0	8.73E-05	0
DMER64	0	0	0	0	0	0	0	0	0	0	0	0	0	0	0	0	0	0	0	0	0	0	0	0	0	0	0	0	0	0	0	0	0	0	0	0	0	0	0	0	0	0	0	0	0	0	0	0	0
Terriglobus	0	0	0	0	0	0	0	0	0	0	0	0	0	0	0	2.18E-05	0	0	0	0	4.36E-05	0	0	0	0	0	0	2.18E-05	4.36E-05	0	0	0	0	0	0	0	0	0	0	8.73E-05	0	0	0	0	0	0	0	0	0
Selenomonas	2.18E-05	0	0	0	0	6.55E-05	6.55E-05	0	0	0	2.18E-05	4.36E-05	0	0	0	0	0	4.36E-05	0	0	0	0	2.18E-05	2.18E-05	8.73E-05	8.73E-05	0	0	0	0	0	0	0	0	0	0	0	0	0	0	0	0	0	0	0	0	0	6.55E-05	0
Anaerovorax	2.18E-05	0	0	0	0	0	0	0	0	2.18E-05	0	0	0	0	2.18E-05	0	2.18E-05	0	0	0	8.73E-05	0	0	0	0	0	0	0	0	0	0	0	0	0	0	0	0	0	0	0	0	0	0	0	0	0	0	0	0
Ferruginibacter	0	0	0	0	0	0	0	0	8.73E-05	0	0	0	0	0	0	0	0	0	0	0	0	0	0	0	0	0	0	0	0	0	0	0	0	0	0	0	0	0	0	0	0	0	0	0	0	0	0	0	0
Macrococcus	0	0	0	0	0	0	0	2.18E-05	8.73E-05	0	0	0	0	0	0	0	0	0	0	0	0	0	0	0	0	0	0	0	0	0	2.18E-05	0	0	0	0	0	0	0	0	0	0	0	0	0	0	0	0	0	0
Ahniella	0	0	0	0	0	0	0	0	8.73E-05	0	0	0	0	0	0	0	0	0	0	4.36E-05	0	0	0	0	0	0	0	0	0	0	0	0	0	0	0	0	0	0	0	0	0	0	0	0	0	0	0	0	0
DNF00809	0	0	0	0	0	0	0	0	0	0	0	0	0	0	0	0	0	0	0	0	0	0	0	0	0	0	0	0	0	0	0	0	0	0	0	0	0	0	0	0	0	0	0	0	0	0	0	0	0
Gaiella	0	0	0	0	0	0	2.18E-05	0	2.18E-05	0	0	2.18E-05	4.36E-05	0	8.73E-05	0	0	0	0	4.36E-05	0	0	0	4.36E-05	2.18E-05	0	8.73E-05	0	0	0	0	0	0	4.36E-05	0	0	2.18E-05	0	2.18E-05	0	0	0	0	0	0	0	0	0	0
Hirschia	0	0	0	0	0	0	0	0	8.73E-05	0	0	0	0	0	0	0	0	0	0	0	0	0	0	0	0	0	0	0	0	0	0	0	0	0	0	0	0	0	0	0	0	0	0	0	0	0	0	0	0
Acetanaerobacterium	0	0	0	0	0	0	0	4.36E-05	6.55E-05	0	0	0	0	0	0	0	0	0	8.73E-05	0	0	2.18E-05	0	0	0	2.18E-05	0	0	0	0	2.18E-05	0	2.18E-05	0	0	0	0	0	0	0	0	2.18E-05	0	0	0	0	0	0	4.36E-05
Flavisolibacter	0	0	0	0	0	0	0	0	0	0	0	0	0	0	0	0	0	0	0	0	0	0	0	0	0	0	0	0	0	0	0	0	0	0	0	0	0	0	0	0	0	0	0	0	0	0	0	8.73E-05	0
Terribacillus	0	0	0	0	0	0	0	0	0	0	0	0	0	0	0	0	0	0	0	0	0	0	0	0	0	0	0	0	0	0	0	8.73E-05	0	0	0	2.18E-05	0	0	0	0	0	0	0	0	0	0	0	0	0
Hassallia	0	0	0	0	0	0	0	0	8.73E-05	0	0	0	0	0	0	0	0	0	0	0	0	0	0	0	0	0	0	0	0	0	0	0	0	0	0	0	0	0	0	0	0	0	0	0	0	0	0	0	0
Neochlamydia	0	0	0	0	0	0	0	0	0	0	0	0	0	0	0	0	0	0	0	0	0	0	0	0	0	0	0	8.73E-05	2.18E-05	0	0	0	0	0	0	0	0	0	0	0	0	0	0	0	0	0	0	0	0
dgA-11_gut_group	0	0	0	0	0	0	0	0	0	0	0	0	0	0	0	0	0	0	0	0	0	0	0	0	0	0	0	0	0	0	0	0	0	0	0	0	0	0	0	0	0	0	0	0	0	0	0	0	0
Hymenobacter	0	0	0	0	0	0	0	0	0	0	0	0	0	0	0	0	0	0	0	0	0	0	0	0	0	0	0	8.73E-05	0	0	0	0	0	0	0	0	0	0	0	0	0	0	0	0	0	0	0	0	0
Proteus	0	0	0	0	0	2.18E-05	0	0	0	0	2.18E-05	0	0	0	0	0	0	0	0	0	0	0	6.55E-05	0	0	2.18E-05	2.18E-05	0	0	8.73E-05	0	0	0	0	0	0	0	0	4.36E-05	0	4.36E-05	0	0	0	0	0	0	0	0
Jan-59	0	0	0	0	0	0	0	0	0	0	0	0	0	0	0	0	0	0	0	0	0	0	0	0	0	0	0	0	0	0	0	0	0	0	0	0	0	0	0	0	0	0	0	0	0	0	0	8.73E-05	0
Anaerostignum	0	0	6.55E-05	4.36E-05	6.55E-05	8.73E-05	0	2.18E-05	0	6.55E-05	8.73E-05	4.36E-05	2.18E-05	4.36E-05	0	2.18E-05	0	4.36E-05	0	2.18E-05	0	8.73E-05	0	8.73E-05	2.18E-05	0	0	0	0	0	6.55E-05	0	0	0	0	6.55E-05	0	0	4.36E-05	0	0	4.36E-05	0	0	0	0	0	0	0
Pedomicrobium	0	0	0	0	0	0	0	0	8.73E-05	0	0	0	0	0	4.36E-05	0	0	0	0	6.55E-05	0	0	0	0	0	0	0	0	0	0	0	0	0	0	0	0	0	0	0	0	0	0	0	0	0	0	0	0	0
Occallatibacter	0	0	0	0	0	0	0	0	0	0	0	0	0	0	0	0	0	0	0	0	0	0	0	0	0	0	0	0	0	0	0	0	0	0	0	0	0	0	0	0	0	0	0	0	0	0	0	8.73E-05	0
Rhodanobacter	0	0	0	0	0	0	0	0	0	0	0	0	0	0	0	0	0	0	0	0	0	8.73E-05	0	0	0	0	0	0	0	0	0	0	0	0	0	0	0	0	0	0	0	0	0	0	0	0	0	0	0
Aggregatibacter	0	0	2.18E-05	0	0	0	0	0	0	0	0	0	0	0	0	0	0	0	0	0	0	0	4.36E-05	2.18E-05	0	0	0	0	6.55E-05	0	0	0	0	0	0	0	0	0	0	0	0	0	0	0	0	0	0	0	0
Scardovia	0	0	2.18E-05	8.73E-05	8.73E-05	4.36E-05	8.73E-05	0	0	0	0	0	0	0	6.55E-05	0	0	6.55E-05	0	6.55E-05	0	0	0	0	0	0	6.55E-05	2.18E-05	4.36E-05	2.18E-05	0	0	6.55E-05	2.18E-05	2.18E-05	0	0	0	0	0	0	0	0	0	0	0	0	0	0
Candidatus_Bacilloplasma	0	0	0	0	0	0	0	0	0	0	0	0	0	0	0	0	0	0	0	0	0	0	0	0	8.73E-05	0	0	0	0	0	0	0	0	0	0	0	0	0	0	0	0	0	0	0	0	0	0	0	0
Craurococcus-Caldovatus	0	0	0	0	0	0	0	0	0	0	0	0	0	0	0	0	0	0	0	0	0	0	0	0	0	0	0	0	0	0	0	0	0	0	0	0	0	0	0	0	0	0	0	8.73E-05	0	0	0	0	0
Leucobacter	0	6.55E-05	0	0	0	0	0	0	0	0	0	0	0	2.18E-05	0	0	0	0	0	0	0	0	0	0	0	8.73E-05	0	0	0	0	0	0	0	0	0	0	0	0	0	0	0	0	0	0	0	0	0	0	0
Papillibacter	2.18E-05	6.55E-05	2.18E-05	6.55E-05	0	0	0	0	0	0	0	0	0	4.36E-05	4.36E-05	0	6.55E-05	0	8.73E-05	4.36E-05	0	2.18E-05	2.18E-05	0	0	0	0	0	0	0	0	0	4.36E-05	0	0	0	0	0	0	0	0	0	0	0	0	0	0	0	6.55E-05
Cardiobacterium	0	0	0	0	0	0	0	0	0	0	0	4.36E-05	0	2.18E-05	4.36E-05	8.73E-05	0	0	0	0	0	0	0	2.18E-05	0	0	0	0	4.36E-05	0	0	0	0	0	0	0	4.36E-05	0	0	0	0	0	0	0	0	0	0	0	0
Leptotrichia	0	0	0	0	0	0	0	0	0	0	0	0	0	0	0	0	0	0	0	0	0	0	0	0	0	2.18E-05	4.36E-05	0	0	0	0	4.36E-05	4.36E-05	0	0	0	2.18E-05	0	4.36E-05	4.36E-05	0	0	0	0	0	0	0	8.73E-05	0
Methylovorus	0	0	0	0	0	0	0	2.18E-05	0	0	0	0	0	0	0	2.18E-05	0	0	0	0	0	0	0	0	0	0	0	4.36E-05	0	0	0	0	0	6.55E-05	0	0	0	0	0	0	0	0	0	0	0	0	0	0	0
Candidatus_Berkiella	0	0	0	0	0	0	0	0	0	0	0	0	0	2.18E-05	0	0	0	0	0	6.55E-05	0	0	0	0	0	0	0	0	0	0	0	0	0	0	0	0	0	0	0	0	0	0	0	0	0	0	0	0	0
Runella	0	0	0	0	0	0	0	0	0	0	0	0	0	0	0	0	0	0	0	0	0	0	0	0	0	0	0	6.55E-05	0	0	0	0	0	0	0	0	0	0	0	0	0	0	0	0	0	0	0	0	0
[Anaerorhabdus]_furcosa_group	0	0	0	0	0	0	0	0	0	0	0	0	0	0	0	0	0	0	0	0	0	0	0	0	0	0	0	0	0	0	0	0	0	0	0	0	0	0	0	0	0	0	0	0	0	0	0	0	0
Desulfobulbus	0	0	0	0	0	0	0	0	0	0	0	0	0	0	0	0	0	0	0	0	0	0	0	0	0	0	0	0	0	0	0	0	0	0	0	0	0	0	0	0	0	0	0	0	0	0	0	0	0
Lawsonella	0	0	0	0	0	0	2.18E-05	0	0	0	0	0	0	0	0	0	0	0	0	0	0	2.18E-05	0	0	6.55E-05	0	0	0	0	0	0	2.18E-05	0	0	0	0	2.18E-05	0	0	4.36E-05	0	4.36E-05	0	0	0	0	0	0	0
Saccharomonospora	0	0	0	0	0	0	0	2.18E-05	0	0	0	0	4.36E-05	0	0	0	0	0	0	0	0	0	0	0	0	6.55E-05	0	0	0	0	0	0	0	0	0	0	0	0	0	0	0	0	0	0	0	0	0	0	0
Idiomarina	0	0	0	0	0	0	0	0	0	0	0	0	0	0	0	0	0	0	0	0	0	0	0	0	0	0	0	0	0	0	0	0	0	0	0	0	0	0	0	0	0	0	0	0	0	0	0	0	0
Psychrobacter	0	0	0	0	0	0	0	0	0	0	0	0	0	0	0	0	0	0	0	0	0	0	0	0	0	0	0	0	0	0	0	0	0	0	0	0	0	0	0	0	0	0	0	6.55E-05	0	0	0	0	0
Sporacetigenium	0	0	0	0	0	0	0	0	0	0	0	0	0	0	0	0	0	6.55E-05	0	2.18E-05	0	0	0	0	0	0	0	0	0	0	0	0	0	0	0	0	0	0	0	0	0	0	0	0	0	0	0	0	0
Halioglobus	0	0	0	0	0	0	0	0	0	0	0	0	0	0	0	0	0	0	0	0	0	6.55E-05	0	0	0	0	0	0	0	0	0	0	0	0	0	0	0	0	0	0	0	0	0	0	0	0	0	0	0
Hypnocyclicus	0	0	0	0	0	0	0	0	0	0	0	0	0	0	0	0	0	0	0	0	0	0	0	0	0	0	0	0	0	0	0	2.18E-05	0	0	0	0	0	0	0	0	6.55E-05	0	0	0	0	0	0	0	0
F0332	0	0	0	0	4.36E-05	0	0	0	0	0	0	0	0	0	0	2.18E-05	2.18E-05	0	0	0	0	2.18E-05	0	0	0	0	0	0	0	0	0	0	0	2.18E-05	0	0	0	0	0	0	0	0	2.18E-05	0	0	0	0	0	0
Altererythrobacter	0	0	0	0	0	0	0	0	0	0	0	0	0	0	4.36E-05	0	0	0	0	6.55E-05	0	0	0	0	0	0	0	0	0	0	0	0	0	4.36E-05	0	0	2.18E-05	0	0	0	0	0	0	0	0	0	0	0	0
IMCC26134	0	0	0	0	0	0	0	0	0	0	0	0	0	0	0	0	0	0	0	0	0	0	0	0	0	0	0	0	6.55E-05	0	0	0	0	0	0	0	0	0	0	0	0	0	0	0	0	0	0	0	0
unidentified_Alphaproteobacteria	0	0	0	0	0	0	0	0	6.55E-05	0	0	0	0	2.18E-05	0	0	0	0	0	0	0	0	0	0	0	0	0	0	0	0	0	0	0	0	0	0	0	0	0	0	0	0	0	0	0	0	0	0	0
Edaphobacter	0	0	0	0	0	0	0	0	0	0	0	0	0	0	0	0	0	0	0	0	0	0	0	0	0	0	0	0	0	0	0	0	0	0	0	0	0	0	0	0	0	0	0	0	0	0	0	6.55E-05	0
Ureibacillus	0	6.55E-05	0	0	0	0	4.36E-05	0	0	6.55E-05	0	0	0	0	0	0	0	0	0	0	0	4.36E-05	0	0	0	0	0	0	0	0	0	0	0	0	0	0	0	0	0	0	0	0	0	0	0	0	0	0	0
Phenylobacterium	0	0	6.55E-05	0	4.36E-05	0	0	0	0	0	0	0	0	0	0	0	0	0	0	0	0	0	0	0	0	6.55E-05	0	0	0	0	0	0	0	0	0	0	0	0	0	0	0	0	0	0	0	0	0	4.36E-05	0
Chthoniobacter	0	0	0	0	0	0	0	0	0	0	0	0	0	0	0	0	0	0	0	0	0	0	0	0	0	0	6.55E-05	0	0	0	0	0	0	0	0	0	0	0	0	0	0	0	0	0	0	0	0	0	0
Amphritea	0	0	0	0	0	0	0	0	0	0	0	0	0	0	0	0	0	0	0	0	0	0	0	0	0	0	0	0	0	0	0	6.55E-05	0	0	0	0	0	0	0	0	0	0	0	0	0	0	0	0	0
Fenollaria	4.36E-05	0	0	0	0	0	0	0	4.36E-05	0	0	0	0	6.55E-05	0	4.36E-05	0	0	0	0	0	0	0	0	0	0	0	0	2.18E-05	0	0	0	0	0	0	0	0	0	0	0	0	0	0	0	0	0	0	0	0
Plesiomonas	0	0	2.18E-05	0	0	0	0	0	6.55E-05	0	2.18E-05	0	0	0	0	0	2.18E-05	0	2.18E-05	0	0	0	0	0	0	0	0	0	0	0	0	6.55E-05	0	0	0	4.36E-05	0	0	0	0	0	0	0	0	0	0	0	0	0
Cetobacterium	0	0	0	0	6.55E-05	0	0	0	0	0	0	0	0	0	0	0	0	0	6.55E-05	0	0	0	0	0	0	0	4.36E-05	0	0	0	0	6.55E-05	0	0	0	0	0	0	4.36E-05	0	0	0	0	0	0	0	0	0	0
Facklamia	0	2.18E-05	0	0	0	4.36E-05	0	0	0	0	0	0	0	0	0	0	0	0	0	0	0	0	0	0	0	6.55E-05	0	0	0	0	0	0	0	0	0	0	0	0	0	0	0	0	0	0	0	0	0	0	0
Magnetospira	0	0	0	0	0	0	0	0	0	0	0	0	0	0	0	0	0	0	0	0	0	0	0	0	0	0	0	0	0	0	0	0	0	0	0	0	0	0	0	0	0	0	4.36E-05	0	0	0	0	0	0
Flaviaesturariibacter	0	0	0	0	0	0	0	0	0	0	0	0	0	0	0	0	0	0	0	6.55E-05	0	0	0	0	0	0	0	0	0	0	0	0	0	0	0	0	0	0	0	0	0	0	0	0	0	0	0	0	0
Salipaludibacillus	0	0	0	2.18E-05	0	0	0	0	0	0	0	0	4.36E-05	0	0	0	0	0	0	0	0	0	0	0	0	0	4.36E-05	0	0	0	0	0	0	0	2.18E-05	0	0	0	0	0	0	0	6.55E-05	0	0	0	0	0	0
Adhaeribacter	0	0	0	0	0	0	0	0	0	0	0	0	0	0	0	0	0	0	0	0	0	0	0	6.55E-05	0	0	0	0	0	0	0	2.18E-05	0	0	0	0	0	0	0	0	0	0	0	0	0	0	0	0	0
Candidatus_Accumulibacter	0	0	0	0	0	0	0	0	2.18E-05	0	0	0	0	0	0	0	0	0	0	0	0	0	0	0	0	6.55E-05	0	0	0	0	0	0	0	0	0	0	0	0	0	0	0	0	0	0	0	0	0	0	0
Stenotrophobacter	0	0	0	0	0	0	0	0	0	0	0	0	0	0	0	0	0	0	0	6.55E-05	0	0	0	0	0	0	0	0	0	0	0	0	0	2.18E-05	0	0	0	0	0	0	0	0	0	0	0	0	0	0	0
Angelakisella	0	0	0	0	0	0	0	0	0	0	0	0	0	0	0	0	0	0	6.55E-05	0	0	0	0	0	0	0	0	0	0	0	0	0	0	0	0	0	0	0	0	0	0	0	0	0	0	0	0	0	0
Photobacterium	0	0	0	0	0	4.36E-05	0	0	0	0	0	0	0	0	0	2.18E-05	0	6.55E-05	0	4.36E-05	0	0	0	0	0	0	0	0	0	0	0	0	0	0	0	0	0	0	0	0	0	0	0	0	0	0	0	0	0
Parascardovia	0	0	0	0	0	0	4.36E-05	0	0	0	0	0	0	0	0	0	0	0	0	0	0	0	0	6.55E-05	0	0	2.18E-05	2.18E-05	0	0	0	0	4.36E-05	0	0	0	0	0	0	0	0	0	0	0	0	0	0	0	0
Emticicia	0	0	0	0	0	0	0	2.18E-05	0	0	0	0	0	0	0	2.18E-05	0	0	0	0	0	0	0	0	0	0	0	0	6.55E-05	0	0	0	0	0	0	0	0	0	0	0	0	0	0	0	0	0	0	0	0
Iamia	0	2.18E-05	0	0	0	0	0	0	4.36E-05	0	0	0	0	2.18E-05	0	0	6.55E-05	0	0	0	0	0	0	0	0	0	0	0	0	0	0	4.36E-05	0	0	0	0	0	0	0	0	0	0	0	0	0	0	0	0	0
Solirubrobacter	0	0	0	0	0	0	0	0	0	0	0	0	0	0	4.36E-05	0	6.55E-05	0	0	4.36E-05	0	0	0	0	0	0	0	0	0	0	0	0	0	0	0	0	0	0	0	0	0	0	0	6.55E-05	0	0	0	6.55E-05	0
Sphingobacterium	0	0	0	0	0	0	0	0	0	0	0	0	0	0	0	0	0	0	0	0	0	0	6.55E-05	0	0	4.36E-05	0	0	0	0	0	0	0	0	0	0	0	0	0	0	0	0	0	0	0	0	0	0	0
Finegoldia	0	0	0	0	0	4.36E-05	0	0	0	0	0	0	0	0	0	0	0	0	0	0	0	0	0	0	0	0	0	4.36E-05	6.55E-05	0	0	0	0	0	0	0	0	0	0	0	2.18E-05	0	0	0	0	0	0	2.18E-05	0
Roseisolibacter	0	0	0	0	0	0	0	0	0	0	0	0	0	0	0	0	0	0	0	0	0	0	0	0	0	0	0	0	0	0	0	0	0	0	0	0	0	0	0	0	0	0	0	0	0	0	0	0	6.55E-05
Paludibaculum	0	0	0	4.36E-05	0	0	0	0	0	0	0	0	0	0	0	0	0	0	0	0	0	0	0	0	0	0	0	6.55E-05	0	0	2.18E-05	0	0	0	0	0	0	4.36E-05	0	0	0	0	0	0	0	0	0	0	0
unidentified_Erysipelotrichaceae	0	0	0	0	0	0	0	2.18E-05	0	0	0	0	0	0	0	0	0	0	0	0	0	0	0	0	0	0	0	0	0	0	0	0	0	0	0	0	0	0	0	0	0	0	4.36E-05	2.18E-05	0	0	0	4.36E-05	0
Providencia	0	0	0	0	0	0	0	0	0	0	0	0	0	0	0	0	0	0	0	0	0	0	6.55E-05	0	0	0	0	0	0	0	0	0	0	0	0	0	0	0	0	0	0	0	0	0	0	0	0	0	0
RB41	0	0	0	0	0	0	0	0	0	0	0	0	0	0	0	0	0	0	0	6.55E-05	0	2.18E-05	0	0	0	0	0	0	0	0	0	0	0	0	0	0	0	0	2.18E-05	0	0	0	0	0	0	0	0	0	0
Chelatococcus	0	4.36E-05	0	0	0	0	0	2.18E-05	0	0	0	0	0	0	0	0	0	0	0	0	0	0	0	0	0	0	0	0	0	0	0	0	0	0	0	0	0	0	0	0	0	0	0	0	0	0	0	0	0
unidentified_Christensenellaceae	0	0	0	0	0	0	0	0	0	0	0	0	0	0	0	0	0	0	0	0	0	0	0	4.36E-05	0	0	0	0	0	0	0	0	0	0	0	0	0	0	0	0	0	0	0	0	2.18E-05	0	4.36E-05	2.18E-05	2.18E-05
Edaphobaculum	0	0	0	0	0	0	0	0	0	0	0	0	0	0	0	0	0	0	0	0	0	0	0	0	0	0	0	4.36E-05	0	0	0	0	0	0	0	0	0	0	0	4.36E-05	0	0	0	0	0	0	0	0	0
Syner-01	0	0	0	0	0	0	0	0	0	0	0	0	0	0	0	0	0	0	0	0	0	0	0	0	0	0	0	0	0	0	0	0	0	0	0	0	0	0	0	0	0	0	0	0	0	0	0	0	0
Rhodoferax	0	0	0	0	0	0	0	0	0	0	0	0	0	0	0	0	0	0	0	0	0	0	0	0	0	0	0	4.36E-05	0	0	0	0	0	0	0	0	0	0	0	0	0	0	0	0	0	0	0	0	0
Micropepsis	0	0	0	0	0	0	0	0	0	0	0	0	0	0	0	0	0	0	0	0	0	0	0	0	0	0	0	0	0	0	0	0	0	0	0	0	0	0	0	0	0	0	0	4.36E-05	0	0	0	0	0
Crocinitomix	0	0	0	0	0	0	0	0	4.36E-05	0	0	0	0	0	0	0	0	0	0	0	0	0	0	0	0	0	0	0	0	0	0	0	0	0	0	0	0	0	0	0	0	0	0	0	0	0	0	0	0
Clostridiisalibacter	0	4.36E-05	0	0	0	0	0	0	0	0	0	0	0	2.18E-05	0	0	0	0	0	0	0	0	0	0	0	2.18E-05	0	0	0	0	0	0	0	0	0	0	0	0	0	0	0	0	0	0	0	0	0	0	0
Feb-21	0	0	0	0	0	0	0	0	0	0	0	0	0	0	0	0	0	0	0	0	0	0	0	0	0	0	0	0	0	0	0	0	0	0	0	0	0	0	0	0	0	0	0	0	0	0	0	4.36E-05	0
Procabacter	0	0	0	0	0	0	0	0	0	0	0	0	0	0	0	0	0	0	0	0	0	0	0	0	0	0	0	0	4.36E-05	0	0	0	0	0	0	0	0	0	0	0	0	0	0	0	0	0	0	0	0
Dinoroseobacter	0	0	0	0	0	4.36E-05	0	0	0	0	0	0	0	0	0	0	0	0	0	0	0	0	0	0	0	0	0	0	0	0	0	0	0	0	0	0	0	0	0	0	0	0	0	0	0	0	0	0	0
Bordetella	0	0	0	0	0	0	2.18E-05	0	0	0	0	0	0	0	0	0	0	0	0	0	0	4.36E-05	0	0	0	0	0	0	0	0	0	0	0	0	0	0	0	0	0	0	0	0	0	0	0	0	0	0	0
Sphingorhabdus	0	0	0	0	0	0	0	0	4.36E-05	0	0	0	0	0	0	0	0	0	0	0	0	0	0	0	0	0	0	0	0	0	0	0	0	0	0	0	0	0	0	0	0	0	0	0	0	0	0	0	0
Defluviicoccus	0	0	0	0	0	0	0	0	4.36E-05	0	0	0	0	0	0	0	0	0	0	0	0	0	0	0	0	0	0	0	0	0	0	0	0	0	0	0	0	0	0	0	0	0	0	0	0	0	0	0	0
Salinicoccus	0	0	0	0	0	0	0	4.36E-05	0	0	0	0	0	0	0	0	0	0	0	0	0	0	0	0	0	0	0	0	0	0	0	0	0	0	0	0	0	0	0	0	0	0	0	0	0	0	0	0	0
Salinispora	0	0	0	0	0	0	0	0	0	0	0	0	0	0	0	0	0	0	2.18E-05	0	0	4.36E-05	0	0	0	0	0	0	0	0	0	0	0	0	0	0	0	0	0	2.18E-05	0	0	0	0	0	0	0	0	0
Tropicimonas	0	0	0	0	0	0	0	0	0	0	0	0	0	0	0	0	0	0	0	0	0	0	0	0	4.36E-05	0	0	0	0	0	0	2.18E-05	0	0	0	0	0	0	0	0	0	0	0	0	0	0	0	0	0
Shewanella	0	0	0	0	0	0	0	0	0	0	0	0	0	0	0	0	0	0	0	0	0	0	0	0	0	0	0	0	0	0	0	0	0	0	0	0	0	0	0	0	0	0	0	0	0	0	0	0	0
unidentified_Saccharimonadales	0	0	0	0	0	0	0	0	0	0	0	0	0	0	0	0	0	0	0	0	0	0	0	0	0	0	0	0	0	0	0	0	0	0	0	0	2.18E-05	0	0	0	0	0	0	0	0	0	0	4.36E-05	0
Chryseobacterium	0	0	0	0	0	0	0	0	0	0	0	0	0	0	0	0	0	0	0	0	0	0	0	2.18E-05	0	0	2.18E-05	0	0	0	0	0	0	0	4.36E-05	0	0	0	0	0	0	0	0	0	0	0	0	0	0
Oxalicibacterium	0	0	0	0	0	0	0	0	0	0	0	0	0	0	0	4.36E-05	0	0	0	0	2.18E-05	0	0	0	0	0	0	4.36E-05	0	0	4.36E-05	0	0	0	0	0	0	0	0	0	0	2.18E-05	0	0	0	0	0	0	0
Undibacterium	0	0	0	0	0	0	0	0	4.36E-05	0	0	0	0	0	0	0	0	0	0	0	0	0	0	0	0	0	0	0	0	0	0	0	0	0	0	0	0	0	0	0	0	0	0	0	0	0	0	0	0
Hydrogenispora	0	0	0	0	0	0	0	0	0	0	0	0	0	0	0	0	0	0	0	0	0	0	0	0	0	0	0	0	0	0	0	0	0	0	0	0	0	0	0	0	0	0	0	0	0	0	0	0	0
Dietzia	0	2.18E-05	0	0	0	0	0	0	0	2.18E-05	4.36E-05	0	0	0	0	0	4.36E-05	2.18E-05	0	0	0	2.18E-05	0	0	4.36E-05	0	2.18E-05	0	0	0	0	4.36E-05	0	0	0	0	0	0	2.18E-05	0	0	0	0	0	0	0	0	0	0
Rhodovastum	0	0	0	0	0	0	0	0	0	0	0	0	0	0	0	0	0	0	0	0	0	0	0	0	0	0	0	4.36E-05	0	0	0	0	0	0	0	0	0	2.18E-05	0	0	0	0	0	0	0	0	0	0	0
Candidatus_Competibacter	0	0	0	0	0	0	0	0	4.36E-05	0	0	0	0	0	0	0	0	0	0	0	0	0	0	0	0	0	0	0	0	0	0	0	0	0	0	0	0	0	0	0	0	0	0	0	0	0	0	0	0
Virgisporangium	0	0	0	0	0	0	0	0	0	0	0	0	0	0	0	0	0	0	0	4.36E-05	0	0	0	2.18E-05	0	0	0	0	0	0	0	0	0	0	0	0	0	0	0	0	0	0	0	0	0	0	0	0	0
Cohnella	0	0	0	0	0	0	0	0	0	0	0	0	0	0	0	0	0	0	4.36E-05	4.36E-05	0	4.36E-05	0	0	0	0	0	0	0	0	0	0	0	0	0	0	0	0	0	0	0	0	0	0	0	0	0	0	0
Pseudogracilibacillus	0	0	0	0	0	0	0	4.36E-05	0	0	0	0	0	0	0	0	0	0	0	0	0	0	0	0	0	2.18E-05	0	0	0	0	0	0	0	0	0	0	0	0	0	2.18E-05	0	0	0	0	0	0	0	0	0
Verticiella	0	0	0	0	0	0	0	0	0	0	0	0	0	0	0	0	0	0	0	0	0	0	0	0	0	0	0	4.36E-05	2.18E-05	0	2.18E-05	0	0	0	0	0	0	0	0	0	0	0	0	0	0	0	0	0	0
mle1-7	0	0	0	0	0	0	0	0	0	0	0	0	0	0	0	0	0	0	0	0	0	0	0	0	0	0	0	0	0	0	0	0	0	0	0	0	0	0	0	0	0	0	0	0	0	0	0	4.36E-05	0
Sandaracinus	0	0	0	0	0	0	0	0	0	0	0	0	0	0	0	0	0	0	0	0	0	0	0	0	0	0	0	0	0	0	0	0	0	4.36E-05	0	0	0	0	0	0	0	0	0	0	0	0	0	0	0
CHKCI001	0	0	0	2.18E-05	0	0	0	0	0	0	0	0	0	4.36E-05	0	0	0	0	0	0	0	2.18E-05	0	0	0	0	0	0	0	0	0	0	0	0	0	0	0	0	0	0	0	0	0	0	0	0	0	0	0
Sanguibacteroides	4.36E-05	0	0	2.18E-05	0	0	0	0	0	0	0	0	0	2.18E-05	0	0	0	0	0	0	0	2.18E-05	0	0	0	0	0	0	0	0	0	0	0	0	0	0	0	0	0	0	0	0	0	0	0	0	0	0	0
Arcobacter	0	0	0	0	0	0	0	2.18E-05	4.36E-05	0	0	0	0	0	0	0	0	0	0	0	0	0	0	0	0	0	0	0	0	0	0	0	0	0	0	0	0	0	0	0	0	0	0	0	0	0	0	0	0
Mizugakiibacter	0	0	0	0	0	0	0	0	0	0	0	0	0	0	0	0	0	0	0	0	0	0	0	0	0	0	0	0	0	0	0	0	0	0	0	0	0	0	0	0	0	0	0	0	0	0	0	4.36E-05	0
Desulfatiglans	0	0	0	0	0	0	0	0	0	0	0	0	0	0	0	0	0	0	0	0	0	0	0	0	0	0	0	0	0	0	0	4.36E-05	0	0	0	0	0	0	0	0	0	0	0	0	0	0	0	0	0
unidentified_Diplorickettsiaceae	0	0	0	4.36E-05	0	0	0	0	0	0	0	0	0	0	0	2.18E-05	0	0	0	0	0	0	0	0	0	0	0	0	0	0	0	0	0	0	0	0	0	2.18E-05	0	0	0	0	0	0	0	0	0	0	0
Cryptobacterium	4.36E-05	0	0	0	0	0	0	0	0	0	0	0	0	0	0	0	0	2.18E-05	0	0	0	0	0	0	0	0	0	0	0	0	0	0	0	0	0	0	2.18E-05	0	0	0	0	0	0	0	0	0	0	0	0
Ornithinicoccus	0	0	0	0	0	0	2.18E-05	0	0	0	0	0	0	0	0	0	0	0	0	0	0	4.36E-05	0	0	0	0	0	0	0	0	0	0	0	0	0	0	0	0	0	2.18E-05	0	0	0	0	0	0	0	0	0
Ilumatobacter	0	0	0	0	4.36E-05	0	4.36E-05	0	0	0	0	0	0	0	0	0	4.36E-05	0	0	0	0	0	0	2.18E-05	0	0	0	4.36E-05	0	0	0	0	0	0	0	0	4.36E-05	0	0	0	0	0	0	2.18E-05	0	0	0	0	0
Synergistes	2.18E-05	0	0	0	0	4.36E-05	0	0	4.36E-05	0	0	0	0	0	4.36E-05	0	0	0	4.36E-05	0	0	0	0	0	0	0	0	0	0	0	0	2.18E-05	0	0	0	0	0	0	0	0	0	0	0	0	0	0	0	0	0
Thermosporothrix	0	0	0	0	0	0	0	0	0	0	0	0	0	0	0	0	0	0	0	0	0	0	0	0	0	0	0	0	0	0	0	0	0	0	0	0	0	0	0	0	0	0	0	0	0	0	0	4.36E-05	0
Nesterenkonia	0	0	0	0	0	0	0	0	0	0	0	0	0	0	0	0	0	0	0	4.36E-05	0	0	0	0	0	0	0	0	0	0	0	0	0	0	0	0	0	0	0	0	0	0	0	0	0	0	0	0	0
unidentified_Steroidobacteraceae	0	0	0	0	0	0	0	0	4.36E-05	0	0	0	0	0	0	0	0	0	0	0	0	0	0	0	0	0	0	0	0	0	0	0	0	0	0	0	0	0	0	0	0	0	0	0	0	0	0	0	0
Flavobacterium	0	0	0	0	0	0	0	0	4.36E-05	0	0	0	0	0	0	0	0	0	0	0	0	0	0	0	0	0	0	0	0	0	0	0	0	0	0	0	2.18E-05	0	0	0	0	0	0	0	0	0	0	0	0
unidentified_Isosphaeraceae	0	0	0	0	0	0	0	0	0	0	0	0	0	0	0	0	0	0	0	0	0	0	0	0	0	0	0	4.36E-05	0	0	0	0	0	0	0	0	0	0	0	0	0	0	0	0	0	0	0	0	0
unidentified_Absconditabacteriales_(SR1)	0	0	0	0	0	0	0	0	0	0	0	0	0	0	0	0	0	0	0	0	0	0	0	0	0	0	0	0	0	0	0	0	0	0	0	0	0	0	0	0	0	0	0	0	0	0	0	0	0
Proteiniphilum	0	0	0	0	0	0	0	0	0	0	0	0	0	0	0	0	0	0	0	0	0	0	0	0	0	0	0	0	0	0	0	0	0	0	2.18E-05	0	0	0	0	0	0	0	0	0	0	0	0	0	0
Shimwellia	0	0	4.36E-05	0	0	0	0	0	0	0	0	0	0	0	0	0	0	0	0	0	0	0	0	0	0	0	0	0	0	0	0	0	0	0	0	0	0	0	0	0	0	0	0	0	0	0	0	0	0
Aurantisolimonas	0	0	0	0	0	0	0	0	0	0	0	0	0	0	0	0	0	0	0	0	0	0	0	0	0	0	0	4.36E-05	0	0	0	0	0	0	0	0	0	0	0	0	0	0	0	0	0	0	0	0	0
Enhydrobacter	0	0	0	0	0	0	0	0	0	0	0	0	0	0	0	0	0	0	0	0	0	0	0	0	0	0	0	0	0	4.36E-05	0	0	0	0	0	0	0	0	0	0	0	0	0	0	0	0	0	0	0
Blastocatella	0	0	0	0	0	0	0	0	0	0	0	0	0	0	0	0	0	0	0	0	0	0	0	0	0	0	0	0	0	0	0	0	0	0	0	0	0	0	0	0	0	0	0	4.36E-05	0	0	0	0	0
Agromyces	0	0	0	0	0	0	0	0	0	0	0	0	0	0	0	0	0	0	0	0	0	4.36E-05	0	0	0	0	0	0	0	0	0	0	0	0	0	0	0	0	0	0	4.36E-05	0	0	0	0	0	0	0	0
Proteiniborus	0	0	0	0	0	0	0	0	0	0	0	0	0	4.36E-05	0	0	0	0	0	0	0	0	0	0	0	0	0	0	0	0	0	0	0	0	0	0	0	0	0	0	0	0	0	0	0	0	0	0	0
Deferrisoma	0	0	0	0	4.36E-05	0	0	0	0	0	0	0	0	0	0	0	0	0	0	0	0	0	0	0	0	0	0	0	0	0	0	0	0	0	0	0	0	0	0	0	0	0	0	0	0	0	0	0	0
Marivita	0	0	0	0	0	0	0	0	0	0	0	0	0	0	0	0	0	0	0	0	0	0	0	0	0	0	0	0	0	0	0	4.36E-05	0	0	0	0	0	0	0	0	0	0	0	0	0	0	0	0	0
Arthrobacter	0	0	0	0	0	0	0	0	0	0	0	0	0	0	0	0	0	0	0	4.36E-05	0	0	0	0	0	0	0	0	0	0	0	4.36E-05	0	0	0	0	0	0	0	0	0	0	0	2.18E-05	0	0	0	0	0
Niveispirillum	0	0	0	0	0	0	0	0	0	0	0	0	0	0	0	0	0	0	0	0	0	0	0	0	0	0	0	0	0	0	0	0	0	0	0	0	0	0	0	4.36E-05	0	0	0	0	0	0	0	0	0
Petrimonas	0	0	0	0	0	0	0	0	0	0	0	0	0	2.18E-05	0	0	0	0	0	0	0	0	0	0	0	0	0	0	0	0	0	4.36E-05	0	0	0	0	0	0	0	0	0	0	0	0	0	0	0	0	0
Nitrosomonas	0	0	0	0	0	0	0	0	4.36E-05	0	0	0	0	0	0	0	0	0	0	0	0	0	0	0	0	0	0	0	0	0	0	0	0	0	0	0	0	0	0	0	0	0	0	0	0	0	0	0	0
Lysobacter	0	0	0	0	0	0	0	0	0	0	0	0	0	0	0	0	0	0	0	0	0	0	0	0	0	0	0	0	0	0	0	0	0	0	0	0	0	0	0	0	0	0	0	0	0	0	0	0	0
Opitutus	0	0	0	0	0	0	0	0	0	0	0	0	0	0	0	0	0	0	0	0	0	0	0	0	0	0	0	0	0	0	0	0	0	0	0	0	0	0	0	0	0	0	0	0	0	0	0	4.36E-05	0
Smithella	0	0	0	0	0	0	0	0	0	0	0	0	0	0	0	0	0	0	0	0	0	0	0	0	0	0	0	0	0	0	0	0	0	0	0	0	0	0	0	0	0	0	0	0	0	0	0	0	0
Thiobacillus	0	0	0	0	0	0	0	0	0	0	0	0	0	0	0	0	0	0	0	0	0	0	0	0	0	0	0	0	0	0	0	0	0	0	0	0	0	0	0	0	0	0	0	0	0	0	0	0	0
Sumerlaea	0	0	0	0	0	0	0	0	0	0	0	0	0	0	0	0	0	0	0	0	0	0	0	0	0	0	0	2.18E-05	0	0	0	0	0	0	0	0	0	0	0	0	0	0	0	0	0	0	0	4.36E-05	0
[Eubacterium]_cellulosolvens_group	0	0	0	0	0	0	0	0	0	0	0	0	0	0	0	0	0	0	0	0	0	0	0	0	0	0	0	0	0	0	0	0	0	0	0	0	0	0	0	0	0	0	0	0	0	0	0	0	0
Reinekea	0	0	0	0	0	4.36E-05	0	0	0	0	0	0	0	0	0	0	0	0	0	0	0	0	0	0	0	0	0	0	0	0	0	0	0	0	0	0	0	0	0	0	0	0	0	0	0	0	0	0	0
Mycoplasma	0	0	0	0	0	0	0	0	2.18E-05	0	0	0	0	0	0	0	0	0	0	0	0	0	0	0	0	0	0	0	0	0	0	0	0	0	0	0	0	0	0	0	0	0	0	0	0	0	0	0	0
Edwardsiella	0	0	0	0	0	0	0	0	0	0	0	0	0	0	0	0	0	0	0	0	0	0	0	0	0	0	0	0	0	0	0	0	0	0	0	0	0	0	0	0	0	0	0	0	0	0	0	4.36E-05	0
Nevskia	0	0	0	0	0	0	0	0	0	0	0	0	0	0	0	0	0	0	0	0	0	0	0	0	0	0	0	0	0	0	0	0	0	0	0	0	0	0	0	0	0	0	0	0	0	0	0	4.36E-05	0
BIyi10	0	0	0	0	0	0	0	0	0	0	0	0	0	0	0	0	0	0	0	4.36E-05	0	0	0	0	0	0	0	0	0	0	0	0	0	0	0	0	0	0	0	0	0	0	0	0	0	0	0	0	0
unidentified_67-14	0	0	0	0	0	0	0	0	0	0	0	0	0	0	0	0	0	0	0	0	0	0	0	0	0	0	0	2.18E-05	0	0	0	0	0	0	0	0	0	0	0	0	0	0	0	0	0	0	0	0	0
Belnapia	0	0	0	0	0	0	0	0	0	0	0	0	0	0	0	0	0	0	0	0	0	0	0	0	0	0	0	0	0	0	0	0	0	0	0	0	0	0	0	0	0	0	0	2.18E-05	0	0	0	0	0
Psychrobium	0	0	0	0	2.18E-05	0	0	0	0	0	0	0	0	0	0	0	0	0	0	0	0	0	0	0	0	0	0	0	0	0	0	0	0	0	0	0	0	0	0	0	0	0	0	0	0	0	0	0	0
Nannocystis	0	0	0	0	0	0	0	0	0	0	0	0	0	0	0	0	0	0	0	0	0	0	0	0	0	0	0	0	0	0	0	0	0	0	0	0	0	0	0	0	0	0	0	0	0	0	0	0	0
Lutispora	0	0	0	0	0	0	0	0	0	0	0	0	0	0	0	0	0	0	0	0	0	0	0	0	0	0	2.18E-05	0	0	0	0	0	0	0	0	0	0	0	0	0	0	0	0	0	0	0	0	0	0
oc32	0	0	0	0	0	0	0	0	0	0	0	0	0	0	0	0	0	0	0	0	0	0	0	0	2.18E-05	0	0	0	0	0	0	0	0	0	0	0	0	0	0	0	0	0	0	0	0	0	0	0	0
Candidatus_Entotheonella	0	0	0	0	0	0	0	0	0	0	0	0	0	0	0	0	0	0	0	0	0	0	0	0	0	0	0	0	0	0	0	2.18E-05	0	0	0	0	0	0	0	0	0	0	0	0	0	0	0	0	0
Limnobacter	0	0	0	0	0	0	0	0	0	0	0	0	0	2.18E-05	0	0	0	0	0	0	0	0	0	0	0	0	0	0	0	0	0	0	0	0	0	0	0	0	0	0	0	0	0	0	0	0	0	0	0
Pelosinus	0	0	0	0	0	0	0	0	0	0	0	0	0	0	0	0	0	0	0	0	0	0	0	0	0	0	0	0	0	0	0	0	2.18E-05	0	0	0	0	0	0	0	0	0	0	0	0	0	0	0	0
unidentified_Erysipelotrichaceae	0	0	0	0	0	0	0	0	0	0	0	0	0	0	2.18E-05	0	0	0	0	0	0	0	0	0	0	0	0	0	0	0	0	0	0	0	0	0	0	0	0	0	0	0	0	0	0	0	0	0	0
Sporocytophaga	0	0	0	0	0	0	0	0	0	0	0	0	0	0	0	0	0	0	0	0	0	0	0	0	0	0	0	0	0	0	0	0	0	0	0	0	0	0	0	0	0	0	0	0	0	0	0	2.18E-05	0
Thioalkalispira-Sulfurivermis	0	0	0	0	0	0	0	0	0	0	0	0	0	0	0	0	0	0	0	0	0	0	0	0	0	0	0	0	0	0	0	0	0	2.18E-05	0	0	0	0	0	0	0	0	0	0	0	0	0	0	0
Crenothrix	0	0	0	0	0	0	0	0	2.18E-05	0	0	0	0	0	0	0	0	0	0	0	0	0	0	0	0	0	0	0	0	0	0	0	0	0	0	0	0	0	0	0	0	0	0	0	0	0	0	0	0
Granulosicoccus	0	0	0	0	0	0	0	0	0	0	0	0	0	0	0	0	0	0	0	0	0	0	0	0	0	0	0	2.18E-05	0	0	0	0	0	0	0	0	0	0	0	0	0	0	0	0	0	0	0	0	0
Tepidimicrobium	0	0	0	0	0	0	0	0	0	0	0	0	0	0	0	0	0	0	0	0	0	2.18E-05	0	0	0	0	0	0	0	0	0	0	0	0	0	0	0	0	0	0	0	0	0	0	0	0	0	0	0
Amaricoccus	0	0	0	0	0	0	0	0	0	0	0	0	0	0	0	0	0	0	2.18E-05	0	0	0	0	0	0	0	0	0	0	0	0	2.18E-05	0	0	0	0	0	0	0	0	0	0	0	0	0	0	0	0	0
Hydrogenophilus	0	0	0	0	0	0	0	0	0	0	0	0	0	0	0	0	0	0	0	0	0	0	0	0	0	0	0	0	0	0	0	0	0	0	0	0	0	0	0	0	0	0	0	0	0	0	0	0	0
Solitalea	0	0	0	0	0	0	0	0	0	0	0	0	0	0	0	2.18E-05	0	0	0	0	0	0	0	2.18E-05	0	0	0	0	0	0	0	0	0	2.18E-05	0	0	0	0	0	0	0	0	0	0	0	0	0	0	0
Propioniciclava	0	0	0	0	0	0	0	0	0	0	0	0	0	2.18E-05	0	0	0	0	0	0	0	0	0	0	0	0	0	0	0	0	0	0	0	0	0	0	0	0	0	0	0	0	0	0	0	0	0	0	0
unidentified_Actinomarinales	0	0	0	0	2.18E-05	0	0	0	0	0	0	0	0	0	0	0	0	0	0	0	0	0	0	0	0	0	0	0	0	0	0	0	0	0	0	0	0	0	0	0	0	0	0	0	0	0	0	0	0
Verruc-01	0	0	0	0	0	0	0	0	0	0	0	0	0	0	0	0	0	0	0	2.18E-05	0	0	0	0	0	0	0	0	0	0	0	0	0	0	0	0	0	0	0	0	0	0	0	0	0	0	0	0	0
Thalassotalea	0	0	0	0	0	0	0	0	2.18E-05	0	0	0	0	0	0	0	0	0	0	0	0	0	0	0	0	0	0	0	0	0	0	0	0	0	0	0	0	0	0	0	0	0	0	0	0	0	0	0	0
Thermoactinomyces	0	0	0	0	0	0	0	0	0	0	0	0	0	2.18E-05	0	0	0	0	0	2.18E-05	0	0	0	0	0	0	0	0	0	0	0	0	0	0	0	0	0	0	0	0	0	0	0	0	0	0	0	0	0
Pusillimonas	0	0	0	0	0	0	0	2.18E-05	0	0	0	0	0	0	0	0	0	0	0	0	0	0	0	0	0	2.18E-05	0	0	0	0	0	0	0	0	0	0	0	0	0	0	0	0	0	0	0	0	0	0	0
unidentified_Clostridia_UCG-014	0	0	0	0	0	0	0	0	0	0	0	0	0	0	0	0	0	0	0	0	0	0	0	0	0	0	0	0	0	0	0	0	0	0	0	0	0	0	0	0	0	0	0	0	0	0	0	2.18E-05	0
Schleiferilactobacillus	0	0	0	0	0	0	2.18E-05	0	0	0	0	0	0	0	0	0	0	0	0	0	0	0	0	0	0	0	0	0	0	0	0	0	0	0	0	0	0	0	0	0	0	0	0	0	0	0	0	0	0
Phocaeicola	0	0	0	0	0	0	0	0	0	0	0	0	0	0	0	2.18E-05	0	0	0	0	0	2.18E-05	0	0	0	0	0	0	0	0	0	0	0	0	0	0	0	0	0	0	0	0	0	0	0	0	0	0	0
Lachnospiraceae_FE2018_group	0	0	0	0	0	0	0	0	0	0	0	0	0	0	0	0	0	0	0	0	0	0	0	0	0	0	0	0	0	0	0	0	0	0	0	0	0	0	0	0	0	0	0	0	0	0	0	0	0
Roseiarcus	0	0	0	0	0	0	0	0	0	0	0	0	0	0	0	0	0	0	0	0	0	0	0	0	0	0	0	0	0	0	0	0	0	0	0	0	0	0	0	0	0	0	0	0	0	0	0	2.18E-05	0
V9D2013_group	2.18E-05	0	0	2.18E-05	0	0	0	0	0	0	0	0	0	0	0	0	0	0	0	0	0	0	0	0	0	0	0	0	0	0	0	0	0	0	0	0	0	0	0	0	0	0	0	0	0	0	0	0	0
P3OB-42	0	0	0	0	0	0	0	0	2.18E-05	0	0	0	0	0	0	0	0	0	0	0	0	0	0	0	0	0	0	0	0	0	0	0	0	0	0	0	0	0	0	0	0	0	0	0	0	0	0	0	0
1174-901-12	0	0	0	0	0	0	0	0	0	0	0	0	0	0	0	0	0	0	0	0	0	0	0	0	0	0	0	0	0	0	0	0	0	0	0	0	0	0	0	0	0	0	0	2.18E-05	0	0	0	0	0
Burkholderia-Caballeronia-Paraburkholderia	0	0	0	0	0	0	0	0	2.18E-05	0	0	0	0	0	0	0	0	0	0	0	0	0	0	0	0	0	0	0	0	0	0	0	0	0	0	0	0	0	0	0	0	0	0	0	0	2.18E-05	0	0	0
Desulfitobacterium	0	0	0	0	0	0	0	0	0	0	0	0	0	0	0	0	0	0	0	0	0	0	0	0	0	0	0	0	0	0	0	0	0	0	0	0	0	0	0	0	0	0	0	0	0	0	0	2.18E-05	0
Sporobacterium	0	0	0	0	0	0	0	0	0	0	0	0	0	0	0	0	0	0	0	0	0	0	0	0	0	0	0	0	0	0	0	0	0	0	0	0	0	0	0	0	0	0	0	0	0	0	0	0	0
Acetobacter	0	0	0	0	0	0	0	0	0	0	0	0	0	0	0	0	0	0	0	0	0	0	0	0	0	0	0	0	0	0	0	0	0	0	0	0	0	0	0	0	0	0	0	0	0	0	0	0	0
Others	0.058224036	0.072343583	0.129760164	0.046897846	0.071907121	0.062632303	0.036684634	0.041354778	0.075944395	0.070292211	0.106758615	0.030028588	0.045413875	0.09180979	0.075093294	0.058289505	0.068022609	0.044781005	0.10215394	0.042271348	0.06001353	0.105078236	0.02799904	0.018156821	0.041376601	0.027147939	0.035899003	0.065796652	0.089256487	0.008096371	0.042566833	0.017131135	0.036771927	0.02828274	0.038452306	0.006001353	0.033040176	0.055234271	0.063941689	0.06381075	0.024310936	0.070314034	0.077712066	0.080723654	0.069179233	0.053553892	0.088601794	0.083669773	0.077799358
[truncated: 14 more columns]
