# Supplementary material for: Intestinal microbiota and metabolome perturbations in ischemic and idiopathic dilated cardiomyopathy
Source: J Transl Med. 2024 Jan 22;22:89. doi: 10.1186/s12967-023-04605-6 (PMC10804607; doi:10.1186/s12967-023-04605-6)
Supplement: Supplementary file 3 — Additional file 3. Comparative analysis of taxonomic features at the phylum (table 1), family (table 2), and genus (table 3) levels in ICM and IDCM, respectively. [file 12967_2023_4605_MOESM3_ESM.xlsx]

## Sheet: table 1. phylum level 
	HC group			ICM group			IDCM group			p value
Taxa	mean(group1)	variance(group1)	standard error(group1)	mean(group2)	variance(group2)	standard error(group2)	mean(group2)	variance(group2)	standard error(group2)	HC-vs-ICM	HC-vs-IDCM
Firmicutes	0.758709	0.0099121	0.0222622	0.676897	0.0122054	0.0247036	0.709203	0.0512505	0.0482656	0.022977	0.35964
Proteobacteria	0.0434596	0.00190356	0.00975593	0.188031	0.0107963	0.0232339	0.122739	0.0216193	0.0313479	0.000999001	0.00699301
Bacteroidota	0.087766	0.0067328	0.0183477	0.0956681	0.00536308	0.0163754	0.111913	0.0157552	0.0267609	0.725275	0.484515
Fusobacteriota	0.0146869	0.00198946	0.00997362	0.000964581	5.39416e-06	0.000519334	0.0291239	0.00939128	0.020661	0.170829	0.667333
Actinobacteriota	0.020781	0.000231321	0.00340089	0.0100452	0.000920263	0.0067833	0.0115305	0.000181308	0.00287076	0.156843	0.047952
Actinobacteria	0.0415806	0.00128045	0.00800139	0.014281	0.000379421	0.00435558	0.00434478	1.02522e-05	0.00068265	0.002997	0.000999001
Verrucomicrobiota	0.00957161	0.000150328	0.00274161	0.00133121	8.30566e-06	0.000644425	0.000652709	1.62736e-06	0.000271976	0.000999001	0.000999001
Euryarchaeota	0.00321782	5.8282e-05	0.00170707	0.000525937	2.78955e-06	0.000373467	0.000591208	1.39608e-06	0.000251909	0.0889111	0.0809191
unidentified_Bacteria	0.00875652	1.9722e-05	0.000993026	0.00460031	5.96947e-06	0.000546327	0.00389046	8.67284e-06	0.00062787	0.001998	0.000999001
Desulfobacterota	0.00324182	3.28528e-06	0.000405295	0.00298758	5.68694e-06	0.000533242	0.00206328	4.5824e-06	0.000456389	0.725275	0.0609391

## Sheet: table 2. family level
	HC group			ICM group			IDCM group			p value
Taxa	mean(group1)	variance(group1)	standard error(group1)	mean(group2)	variance(group2)	standard error(group2)	mean(group2)	variance(group2)	standard error(group2)	HC-vs-ICM	HC-vs-IDCM
Lachnospiraceae	0.00260568	2.44207e-06	0.000349433	0.00104314	1.60749e-06	0.000283504	0.00144826	3.68673e-06	0.000409364	0.000999001	0.03996
Enterobacteriaceae	0.0375488	0.001829	0.00956294	0.17679	0.00981842	0.0221567	0.107869	0.0216987	0.0314055	0.000999001	0.024975
Ruminococcaceae	0.0014065	4.73815e-07	0.000153918	0.000858739	1.38727e-07	8.32848e-05	0.00072413	2.0536e-07	9.66154e-05	0.001998	0.000999001
Fusobacteriaceae	0.0146706	0.00198993	0.0099748	0.000964581	5.39416e-06	0.000519334	0.0291081	0.00938921	0.0206587	0.178821	0.668332
Bacillaceae	0	0	0	3.4917e-05	5.68489e-09	1.68596e-05	2.57909e-05	4.8367e-09	1.48273e-05	0.000999001	0.0899101
Bacteroidaceae	0.058379	0.00435223	0.0147517	0.0744495	0.00421114	0.0145106	0.0892009	0.0125902	0.0239224	0.428571	0.307692
Lactobacillaceae	0.00802545	0.000166487	0.00288519	0.103781	0.0069416	0.0186301	0.0351669	0.00287648	0.0114346	0.000999001	0.001998
Selenomonadaceae	0.00767191	0.000243984	0.00349274	0.0205344	0.00309892	0.0124477	0.027386	0.00523123	0.0154202	0.451548	0.1998
Veillonellaceae	0	0	0	4.03727e-05	1.36733e-09	8.26841e-06	1.09116e-05	8.95799e-10	6.38108e-06	0.000999001	0.00109999
Streptococcaceae	0.0140301	0.000393267	0.00443434	0.0515243	0.000580571	0.00538781	0.0849107	0.00506231	0.0151692	0.000999001	0.000999001

## Sheet: table 3. genus level
				Metastats analysis		MaAsLin analysis
	HC group	ICM group	IDCM group	p value	p value	p value	q value	p value	q value
Taxa	mean	mean	mean	HC-vs-ICM	HC-vs-IDCM	HC-vs-ICM	HC-vs-ICM	HC-vs-IDCM	HC-vs-IDCM
Escherichia-Shigella	0.0310696	0.157493	0.0908506	0.000999001	0.0498451	4.49381e-06	1.19835e-05	0.00324935	0.00812336
Blautia	0.153919	0.0470288	0.131968	0.000999001	0.52048	1.50633e-09	8.60759e-09
Faecalibacterium	0.110008	0.0971805	0.119689	0.575425	0.751249
Fusobacterium	0.0146706	0.000958034	0.0291011	0.175824	0.668332
Bacteroides	0.058379	0.0744495	0.0892009	0.428571	0.307692
Ligilactobacillus	0.00152216	0.0840735	0.022449	0.000999001	0.000999001	5.39238e-16	7.18984e-15	3.26072e-11	4.34763e-10
Megamonas	0.00765554	0.020517	0.0273652	0.451548	0.1998
Streptococcus	0.0135772	0.0513148	0.0833821	0.000999001	0.000999001	1.13386e-08	5.66928e-08	9.24595e-09	5.2834e-08
Ruminococcus	0.0277426	0.0151692	0.0140452	0.131868	0.0839161
Oceanobacillus	0	0.0110687	0.00025295	0.000999001	0.00699301	1.09059e-07	4.84708e-07	0.11637	0.172401
Veillonella	0.000229143	0.0061563	0.0211029	0.000999001	0.000999001	1.9217e-11	1.28113e-10	6.67809e-10	6.67809e-09
Prevotella_9	0.0018255	0.0028501	0.0100843	0.557443	0.412587
[Ruminococcus]_torques_group	0.0287443	0.0114997	0.0346144	0.000999001	0.621379	0.00236911	0.00385627
[Clostridium]_innocuum_group	0.000114571	0.00967636	0.00434974	0.000999001	0.000999001	3.60614e-07	1.44246e-06	2.91796e-08	1.45898e-07
Gracilibacillus	0	0.00888091	0.000161689	0.000999001	0.00799201	8.1436e-05	0.000191614	0.157718	0.225311
Enterococcus	0.000224778	0.0183467	0.00279435	0.000999001	0.000999001	8.71548e-17	1.7431e-15	2.6146e-09	1.74306e-08
Subdoligranulum	0.0513083	0.0178698	0.0172274	0.000999001	0.000999001	4.29352e-06	1.19835e-05	1.72582e-07	6.9033e-07
Bifidobacterium	0.0410722	0.00845209	0.00211188	0.000999001	0.000999001	4.04044e-05	0.000101011	3.74801e-12	7.49602e-11
Christensenellaceae_R-7_group	0.00412238	0.0120234	0.00318617	0.023976	0.363636	0.0164261	0.0226566
Collinsella	0.0156701	0.00724309	0.00897921	0.226773	0.114885
Agathobacter	0.0193287	0.0222694	0.0131901	0.72028	0.224775
Lactobacillus	0.00374484	0.00791087	0.00732661	0.44955	0.81019
Parabacteroides	0.0121206	0.00546232	0.0089445	0.23976	0.593407
[Ruminococcus]_gnavus_group	0.0108013	0.00901076	0.0195436	0.833167	0.251748
UCG-002	0.00723327	0.0164415	0.00457194	0.040959	0.122877	0.00342476	0.00507372
Holdemanella	0.014819	0.00351352	0.00234698	0.00599401	0.001998	0.00127249	0.00241635	1.36615e-07	6.0718e-07
Erysipelotrichaceae_UCG-003	0.0195873	0.000956943	0.00676615	0.000999001	0.011988	3.37788e-12	2.70231e-11	0.000106919	0.000388797
Klebsiella	0.00436026	0.0157857	0.0101448	0.000999001	0.021978	0.00132899	0.00241635	0.0947124	0.145711
Corynebacterium	3.81904e-05	0.00386814	0.000102172	0.000999001	0.664336	4.02417e-07	1.46333e-06
Fusicatenibacter	0.0361118	0.00240709	0.00609658	0.000999001	0.000999001	9.06422e-18	3.62569e-16	1.69619e-12	6.78478e-11
Citrobacter	0.000573948	0.00160182	0.00356411	0.00999001	0.203796	0.00241017	0.00385627
Alistipes	0.00553107	0.00724527	0.00185	0.731269	0.001998			0.00195212	0.00557749
Romboutsia	0.0207036	0.00715907	0.0103233	0.000999001	0.00999001	9.24812e-05	0.000205514	0.000987775	0.00303931
Anaerostipes	0.0150809	0.00180368	0.00842967	0.000999001	0.032967	1.00115e-14	1.00115e-13	0.000405568	0.00135189
Dialister	0.00541104	0.0116077	0.00189464	0.102897	0.231768
