# Supplementary material for: Intestinal microbiota and metabolome perturbations in ischemic and idiopathic dilated cardiomyopathy
Source: J Transl Med. 2024 Jan 22;22:89. doi: 10.1186/s12967-023-04605-6 (PMC10804607; doi:10.1186/s12967-023-04605-6)
Supplement: Supplementary file 4 — Additional file 4. Nontargeted metabolomics analysis of ICM, IDCM and HC by GC–MS. [file 12967_2023_4605_MOESM4_ESM.xlsx]

## Sheet: Sheet1
rt_mz	rt(min)	RI(保留指数)	m/z	Metabolite name	B vs A		C vs A		B vs C		HMDB	KEGG	ICM																				IDCM
					pvalue	Log2FC(B/A)	pvalue	Log2FC(C/A)	pvalue	Log2FC(B/C)			ICM1	ICM2	ICM3	ICM4	ICM5	ICM6	ICM7	ICM8	ICM9	ICM10	ICM11	ICM12	ICM13	ICM14	ICM15	ICM16	ICM17	ICM18	ICM19	ICM20	IDCM1	IDCM2	IDCM3	IDCM4	IDCM5	IDCM6	IDCM7	IDCM8	IDCM9	IDCM10	IDCM11	IDCM12	IDCM13	IDCM14	IDCM15	IDCM16	IDCM17
8.16_103	8.16	1244.2	103	1,3-Dihydroxyacetone	0.201266	0.454462	0.000182089	1.60716	0.000798488	-1.1527	HMDB0001882	C00184	0.00312689	0.134785	0.14073	0.016227	0.0643546	0.102189	0.136507	0.252818	0.206723	0.21246	0.0726738	0.108834	0.646372	0.36386	0.337897	0.164724	0.0278116	0.571002	0.0137723	0.0382412	0.37987	0.0393249	0.073381	0.238169	0.315758	0.323187	0.150199	0.225465	0.421178	0.115023	0.170393	0.464264	0.222371	0.324015	0.0213674	0.279397	0.097674
13.21_355	13.21	1731.52	355	2,3-Dihydroxybenzoic acid	0.0717328	-0.911208	0.0187355	-1.31927	0.279827	0.408063	HMDB0000397	C00196	0.00144229	0.050233	0.04801	0.0113554	0.0795682	0.0152975	0.0422433	0.00404768	0.179991	0.0106537	0.0770744	0.0372675	0.0188335	0.0268501	0.0233005	0.0240257	0.0185713	0.0655052	0.0225174	0.00479353	0.0127785	0.00537679	0.0161432	0.0173112	0.010861	0.0148985	0.0916044	0.0166552	0.0336984	0.0106109	0.00859892	0.0139545	0.0131161	0.0295903	0.0239064	0.0477087	0.0137508
7.95_159	7.95	1225.13	159	2-Hydroxy-3-methylpentanoic acid	0.0757464	-1.4593	0.0221731	-2.78954	0.0147904	1.33024	HMDB0000317	-	0.777852	0.239933	1.05751	5.37104	0.276919	0.0689326	0.606621	0.0808972	0.135681	0.099285	0.280242	0.0509347	0.0814801	0.197166	0.166047	2.19671	2.95267	8.92582	6.43512	1.30195	0.200041	1.2518	1.09353	0.931213	0.479267	0.369946	0.601342	0.176482	0.0940918	0.197658	1.1328	0.0635484	0.155964	0.358515	2.11532	0.0779302	1.59696
9.97_275	9.97	1407.4	275	2-Methylglutaric acid	0.00315113	-1.82079	0.104174	-0.785812	0.0211683	-1.03498	HMDB0000422	-	0.00119971	0.0368756	0.0331735	0.00616331	0.0386451	0.0325234	0.0784829	0.0124554	0.00928235	0.0173692	0.0123339	0.0141474	0.00132608	0.0421879	0.128525	0.0275449	0.0575015	0.00200708	0.0478789	0.00902752	0.00592267	0.00131212	0.000913115	0.00144953	0.00236687	0.00184086	0.0022332	0.0279364	0.0373268	0.00395916	0.00343068	0.00875857	0.0173	0.00244509	0.0142666	0.0125194	0.00336412
13.93_193	13.93	1810.61	193	3,4-dihydroxybenzoic acid	0.0304788	0.609669	0.0482837	0.567612	0.860547	0.0420564	HMDB0001856	C00230	0.028727	0.0919292	0.079927	0.178818	0.0956031	0.0411542	0.0212007	0.0803563	0.232795	0.104574	0.0475944	0.0934051	0.180028	0.329422	0.200667	0.22388	0.100503	0.345744	0.139336	0.0682718	0.405648	0.00384517	0.128082	0.307261	0.119269	0.102114	0.267634	0.460117	0.189386	0.102015	0.313171	0.189213	0.28953	0.238007	0.242773	0.230292	0.132261
13.3_231	13.3	1741.33	231	3,6-anhydro-D-galactose	0.375165	-0.510063	0.247961	0.542493	0.0036335	-1.05256	-	-	0.0453264	0.138551	0.253841	0.109671	0.337649	0.16099	1.40231	0.194961	0.276288	0.0963409	0.101279	0.236104	0.281874	2.14278	0.523321	0.116354	0.127919	0.186539	0.132743	0.231059	0.326755	0.139986	0.289345	0.00453782	0.138135	0.508944	0.216343	0.355534	0.0876151	0.0895399	0.269599	0.0473516	0.177926	0.618706	0.278111	0.389889	0.118419
10.1_104	10.1	1419.34	104	3-Phenylpropionic acid	0.0278603	-1.29407	0.226246	-0.614921	0.125637	-0.679149	HMDB0000764	C05629	0.115095	0.497627	0.947329	0.111553	1.9524	0.359336	8.70097	0.894021	5.68676	3.20917	0.307627	7.29499	12.2961	3.17822	0.599983	4.11486	2.57294	3.61204	1.98625	0.270488	4.61606	0.484854	2.33311	0.225882	1.50698	0.12422	0.150078	1.04055	2.52211	0.317253	0.406987	4.24058	0.164207	0.155524	1.94572	0.398756	0.148336
7.01_152	7.01	1143.11	152	4-Hydroxypyridine	0.0924013	-0.166917	0.596087	0.0551845	0.0197335	-0.222102	-	-	1.58364	1.44701	1.87462	1.4683	2.07465	1.88405	2.55484	2.60002	2.1386	1.80268	1.44212	1.70958	2.74973	2.7432	2.49341	1.79338	2.20299	2.99554	2.00739	1.51963	1.61921	1.39727	1.69239	1.61259	1.73786	1.95621	2.71293	1.9775	1.51583	1.31471	1.65372	1.82228	1.79237	2.09703	2.30085	1.79105	2.27538
12.18_174	12.18	1622.29	174	5-Aminopentanoic acid	0.0181885	1.37989	0.0989722	1.12069	0.624039	0.259197	HMDB0003355	C00431	0.779225	22.2845	6.01875	0.799976	3.75167	11.5214	4.37029	1.50881	26.8668	0.889786	14.4385	5.28481	2.57325	2.51024	4.29717	4.61948	2.43311	4.20677	2.35188	21.1568	2.17613	10.9237	45.2537	16.6121	13.7807	2.76562	50.9989	1.13795	1.07559	53.5143	4.47069	1.39782	1.71121	55.8138	18.8144	27.7388	37.8599
14.62_277	14.62	1891.14	277	5-Keto-D-Gluconic acid	0.421942	-1.28359	0.307153	-2.21353	0.0420394	0.929945	HMDB0011731	C01062	0.00473664	0.0189383	0.0156397	0.0382155	0.0227361	0.0751369	0.0258574	0.0459342	0.0542241	0.0270901	0.0373866	0.0316152	2.13896	0.0355725	0.0282934	0.0674501	0.0230196	0.00977101	0.0308602	0.0512175	0.0085706	0.249186	0.00666077	0.0285399	0.0378993	0.106609	0.00931036	0.0329321	0.0577167	0.0610253	0.0456675	0.0491257	0.0923009	0.0332891	0.0130184	0.0618234	0.137639
14.44_264	14.44	1869.27	264	Adenine	0.512198	-0.341502	0.0315088	-0.730738	0.519011	0.389237	HMDB0000034	C00147	0.0403841	0.162275	0.236048	0.0495862	0.0428164	0.0207691	0.0633041	0.100082	0.0185712	0.1253	0.0536755	0.0218579	0.0449947	0.160868	0.0607839	0.0505766	0.0659502	0.111225	0.0789214	0.0429335	0.106845	0.0201701	0.00896632	0.480858	0.0449348	0.0158068	0.0638105	0.0549825	0.0192353	0.0268811	0.0473003	0.0269045	0.0277807	0.0373894	0.0327361	0.0277007	0.0441646
10.96_111	10.96	1499.54	111	Adipic acid	0.00340906	-1.20452	0.674818	-0.181619	0.0542573	-1.02291	HMDB0000448	C06104	0.128592	0.147754	0.0145556	0.0741615	0.471415	0.231942	0.463063	0.42964	0.319135	0.0114422	0.100953	0.0106274	0.372327	0.369153	0.386643	0.0135215	0.456656	0.122592	0.382737	0.0727076	0.116861	0.00774719	0.107291	0.115951	0.00752794	0.0133718	0.0143353	0.271187	0.00847796	0.0700654	0.131966	0.141115	0.25648	0.153456	0.0132354	0.121522	0.00943876
6.52_117	6.52	1100.66	117	Alanine	0.234101	-0.259607	0.0136992	-0.718365	0.09452	0.458758	HMDB0000161	C00041	1.22804	7.71806	10.9245	6.86731	6.46667	4.11828	0.0165769	6.05479	4.71793	6.45228	7.02688	5.21546	3.86902	5.72951	7.04277	6.87833	8.70756	0.538911	10.2379	7.08415	4.61953	5.24476	5.39724	7.92415	6.58052	3.79027	2.66719	0.591954	4.14168	6.11127	5.73679	5.15978	6.64033	0.180179	0.420864	3.96066	4.77203
13.74_317	13.74	1789.46	317	Azelaic acid	0.0355622	-1.60171	0.893635	-0.0761932	0.00493656	-1.52551	HMDB0000784	C08261	0.0346918	0.0475058	0.348938	0.0353297	0.00200845	0.0335833	0.112437	0.175389	0.0572077	0.0908715	0.0639147	0.0674341	0.00366642	0.250928	0.106421	0.0504759	0.815547	0.0248696	0.501777	0.0226067	0.0415242	0.019832	0.02875	0.0666944	0.0036024	0.0276355	0.065779	0.0791513	0.0514286	0.0366172	0.0460572	0.0338486	0.0767942	0.0112512	0.0435822	0.0409344	0.0286323
21.18_253	21.18	3311.03	253	beta-Muricholic acid	0.0302487	3.39664	0.014116	3.39699	0.999628	-0.000353089	HMDB0000364	C17727	0.49492	0.0033296	0.00302962	0.00618262	0.118085	0.00471833	0.0172191	0.10037	0.0469559	0.0080538	0.0287043	0.010013	0.0192259	0.00374086	0.0253599	0.0248061	0.00334181	0.011847	0.0930041	0.176073	0.00919337	5.16312	0.134083	0.989455	0.0319742	0.560804	0.981226	0.0476404	0.0232508	0.927159	0.129554	0.229633	0.0533367	1.38214	0.367858	1.06674	1.60315
21.42_255	21.42	3351.34	255	Chenodeoxycholic acid	0.00144064	2.85524	0.0021975	2.26745	0.259953	0.587794	HMDB0000518	C02528	0.0105393	0.00927027	0.00547446	0.0195224	0.0204003	0.0146754	0.0162741	0.00828519	0.00512681	0.00225438	0.0335829	0.00483478	0.00617254	0.00399495	0.00957156	0.00676755	0.00533338	0.00527461	0.00506845	0.0227201	0.00536214	0.123505	0.026559	0.178992	0.0121511	0.0327156	0.0338886	0.0103895	0.0192681	0.282433	0.0720784	0.150204	0.0267783	0.119687	0.0400452	0.237179	0.243075
21.29_253	21.29	3330.76	253	Cholic acid	0.00789257	3.86576	0.0104784	2.88779	0.187093	0.97797	HMDB0000619	C00695	0.00573041	0.0341857	0.0352659	0.0273424	0.11574	0.0151615	0.0577417	0.10037	0.0355432	0.0108395	0.277753	0.0127325	0.0327439	0.00232321	0.0397844	0.0374015	0.122586	0.0769427	0.0930041	0.0626979	0.0256961	1.219	0.377302	0.438533	0.0223099	0.0215626	0.137553	0.128242	0.033329	1.41036	0.650217	2.4351	0.117569	2.30035	1.85536	5.23322	2.35547
11.44_115	11.44	1547.88	115	Creatinine	0.0202895	2.536	0.117027	1.7541	0.306777	0.781896	HMDB0000562	C00791	1.88758	0.0713289	0.0597297	0.0995752	0.0755655	0.108453	0.0611233	0.0549753	0.259597	0.0676925	0.0889693	0.0890413	0.0488695	0.0823446	0.0720419	0.0860004	0.0762551	0.182853	0.0750707	0.146574	0.096944	1.93644	0.385795	5.65617	0.128887	0.615479	4.54135	0.0520188	0.0634216	0.120532	1.14073	0.103044	0.0991165	2.36423	0.060251	0.30739	3.10525
21.11_255	21.11	3300.21	255	Deoxycholic acid	0.206514	-0.82305	0.0769418	0.796945	8.93062e-05	-1.62	HMDB0000626	C04483	0.026345	0.388699	0.702853	2.47105	3.97454	0.23463	0.514128	0.218105	0.288307	0.152762	0.394486	0.48807	0.51361	0.113164	0.338511	0.396365	0.747352	0.266612	0.628524	0.037091	0.295193	0.485207	0.00886294	0.00899329	0.372366	0.0722094	0.0752377	0.351343	0.436157	0.102987	0.901448	0.215076	1.58952	0.0689435	0.0520845	0.161586	0.078864
10.34_205	10.34	1441.74	205	Erythrose	0.919214	-0.0339446	0.0167921	0.724987	0.000165326	-0.758932	HMDB0002649	C01796	0.0488773	0.0240981	0.0363156	0.022313	0.0366798	0.0196284	0.0768703	0.0377224	0.0142008	0.030759	0.0218165	0.025681	0.0477451	0.206202	0.0307778	0.0381281	0.0234245	0.114846	0.019639	0.0287808	0.0479392	0.016213	0.0492859	0.0222795	0.0536627	0.0198899	0.08763	0.0326623	0.0427569	0.035782	0.0523182	0.0341489	0.0386647	0.0601411	0.0304453	0.0471895	0.0447574
8.35_174	8.35	1260.22	174	Ethanolamine	0.0202907	0.577221	0.592104	0.137367	0.0518727	0.439854	HMDB0000149	C00189	1.272	0.929475	0.799386	4.08715	4.30931	2.16669	3.47101	6.56274	8.40265	4.0696	8.31114	7.74038	5.85465	8.06308	3.31697	8.85064	1.59278	3.45411	2.2827	2.92733	10.146	3.73527	4.16923	3.51105	3.46711	10.0708	2.19682	7.96703	11.0486	5.15092	5.60784	12.1928	4.19509	7.13212	7.65663	10.264	1.83995
16.24_338	16.24	2093.34	338	Ferulic acid	0.0129964	1.30403	0.00216601	0.994173	0.432314	0.309854	HMDB0000954	C01494	0.0580741	0.0211831	0.013595	0.0395462	0.0216383	0.0154445	0.0204997	0.0236365	0.023851	0.0523917	0.0886788	0.0197743	0.0349227	0.0291962	0.0873502	0.0785116	0.023536	0.0798155	0.0279593	0.0165747	0.0597511	0.030885	0.0470675	0.0569818	0.0515767	0.118406	0.145159	0.027587	0.0731506	0.0505234	0.107159	0.089191	0.0386138	0.255727	0.0223611	0.113442	0.43202
14.4_307	14.4	1865.08	307	Fructose	0.00168888	1.66619	1.32857e-06	1.54623	0.705475	0.11996	HMDB0000660	C02336	0.0615075	0.171782	0.0244852	0.0691969	0.284137	0.270921	0.393164	0.3273	0.0231073	0.529818	0.185931	0.411528	1.13968	0.862218	0.338132	0.0571815	0.19386	0.672594	0.250448	0.122095	0.44385	0.395113	0.388639	0.477792	0.590828	3.34848	2.76813	0.700762	1.41124	0.396003	0.480377	0.464393	0.47141	2.36923	0.78711	0.275816	1.93238
13.16_117	13.16	1725.89	117	Fucose	0.0174442	0.956288	0.0789812	0.828805	0.727898	0.127483	HMDB0000174	C01019	6.22748	0.500298	0.862119	1.11184	1.237	1.72308	1.42873	0.257963	2.26008	0.982189	0.784593	0.552576	1.52226	0.405251	0.112556	1.8709	0.279407	2.93021	0.174958	2.78697	0.95821	5.54633	0.75689	1.33213	0.6203	6.70607	4.84449	0.743663	1.47589	1.70468	1.74058	2.35432	2.56807	4.40692	3.26804	1.82251	6.16241
9.28_245	9.28	1344.31	245	Fumaric acid	0.0761657	0.375912	0.0338341	0.460316	0.614551	-0.0844032	HMDB0000134	C00122	0.469837	0.482275	1.78223	1.94469	1.11807	1.26651	1.00469	0.691607	0.745184	1.44056	2.38602	0.947634	0.951479	1.12385	3.48933	1.14684	1.64528	0.459392	1.62978	0.940972	1.44294	1.6283	0.384666	0.731872	1.53265	1.9925	2.68273	2.0465	0.8846	2.18468	1.90813	0.895476	2.23617	1.59279	1.3217	1.71164	2.72355
14.92_333	14.92	1926.92	333	Galacturonic acid	0.00463098	1.52948	0.0309242	1.43399	0.834399	0.0954888	HMDB0002545	C08348	0.30444	0.153689	0.352431	4.31701	2.64459	1.03101	0.819708	8.88905	0.670253	0.626342	2.23508	0.043013	0.659537	1.01659	0.236843	4.47075	0.956752	0.50598	1.30011	2.20182	10.7249	2.56456	7.7844	1.0883	5.09908	9.46942	11.1033	0.131706	2.8878	1.29679	5.86046	8.08314	0.616648	12.1328	1.56575	10.7675	8.78668
19.75_488	19.75	3003.02	488	gamma-Tocopherol	0.593044	-0.310016	0.114038	0.697574	0.0446579	-1.00759	HMDB0001492	C02483	0.00387614	0.00494057	0.0271503	0.0480096	0.00503022	0.00202131	0.00723021	0.000582922	0.00299475	0.0290576	0.0262041	0.00489331	0.00523969	0.0311766	0.0469064	0.00929851	0.0728879	0.00635454	0.0510472	0.00210351	0.00327642	0.0205276	0.00120041	0.0151139	0.0012938	0.0198697	0.00470723	0.0214851	0.0306173	0.0022182	0.00368042	0.0230113	0.00976198	0.00601425	0.00450888	0.00273416	0.0145336
19.45_204	19.45	2916.16	204	Gentiobiose	0.0400318	1.95225	0.269108	1.14525	0.323015	0.806996	-	-	0.0648402	0.0100943	0.0134892	0.00613848	0.00257016	0.258781	0.0404292	0.0454121	0.00236008	0.0641611	0.00877725	0.0871881	0.0498211	0.0335127	0.0235492	0.0376875	0.00988346	0.0929727	0.0055054	0.0647116	0.0237652	0.233625	0.0180897	0.104932	0.00672925	0.187479	0.383127	0.00546734	0.0815598	0.0246104	0.0404292	0.129613	0.0272904	0.781343	0.118448	0.161274	1.1071
15.73_333	15.73	2027.71	333	Gluconic acid	0.61283	-0.337141	0.0221243	-2.03796	0.0547331	1.70082	HMDB0000625	C00257	0.0502916	0.00728202	0.0204422	0.176983	0.0932171	0.00809287	0.00641958	0.0109942	0.0313138	0.0201723	0.0159074	0.0236695	0.00156658	0.0137064	0.0197732	0.00192666	0.092514	0.272018	0.109011	0.00916546	0.0688323	0.0155057	0.0152824	0.00785056	0.137858	0.0406213	0.0185284	0.0215196	0.00610369	0.061949	0.0163956	0.0106795	0.273224	0.0260032	0.0186446	0.00384951	0.0586745
14.72_319	14.72	1904.31	319	Glucose	0.0936064	0.753322	0.0306123	0.841635	0.754721	-0.0883132	HMDB0000122	C00221	0.202047	0.784734	1.63432	0.630012	2.90925	0.0131525	1.66584	5.55038	15.2734	6.26349	2.82506	5.0447	24.8369	5.91648	1.69562	13.4005	0.591956	6.30711	0.600994	0.020315	14.4349	3.23211	2.06835	6.16029	2.73602	12.1883	23.0442	2.59755	15.5975	3.65808	6.93331	13.074	2.16954	18.0943	0.336976	5.16852	3.86886
12.07_246	12.07	1611.37	246	Glutamic acid	0.0375186	-0.406157	0.919695	-0.0182183	0.0908447	-0.387938	HMDB0000148	C00025	24.3513	27.3753	38.4695	24.7658	24.4488	10.3906	29.6191	23.0359	4.06748	30.9677	24.6196	24.2237	22.6169	35.3683	33.8964	28.2981	33.1312	19.5135	32.2977	29.9115	20.3485	16.5459	7.78472	27.4047	28.5897	9.67994	2.44469	39.0483	30.2651	21.6462	19.6391	17.3984	26.6013	5.21497	15.948	10.0576	23.3364
9.88_261	9.88	1398.66	261	Glutaric acid	0.00124691	-1.65823	0.514625	-0.324149	0.0633759	-1.33408	HMDB0000661	C00489	0.0209424	0.813768	0.184907	0.116669	1.43544	0.444197	2.38388	0.816951	0.543114	1.07192	0.401615	0.895543	2.13539	3.04437	2.76213	0.473749	1.81255	0.604849	1.45615	0.644536	0.180153	0.0561046	0.110626	0.0696097	0.66325	0.0959349	0.183008	1.74103	0.383538	0.126449	1.57174	0.0760926	0.340417	0.0759289	0.484202	0.058416	0.0283588
6.24_177	6.24	1072.19	177	Glycolic acid	0.401975	0.162652	0.0475538	0.390916	0.172259	-0.228264	HMDB0000115	C03547	0.181655	0.0868084	0.152073	0.0570234	0.08432	0.0604064	0.141058	0.247388	0.1025	0.219836	0.0649951	0.154484	0.241967	0.00347826	0.113948	0.150611	0.139425	0.221108	0.125922	0.136942	0.110313	0.129674	0.148424	0.14656	0.16534	0.12102	0.352236	0.154406	0.196991	0.137532	0.115748	0.0994929	0.0962609	0.152095	0.220443	0.0982775	0.100433
15.38_174	15.38	1981.26	174	Glycylproline	0.0114314	-1.68439	0.0952131	-1.07212	0.354176	-0.612273	HMDB0000721	-	0.044382	5.58821	0.0366268	0.11266	5.37376	2.81402	1.2693	0.0390002	2.09745	1.41216	0.0950347	1.22209	0.342972	1.0848	0.818789	0.307069	1.05664	0.466737	1.12677	3.53518	0.246025	1.54557	1.69773	0.128726	0.550973	0.0106857	0.0685681	0.295505	0.34027	0.0269826	0.204799	0.333224	0.0192891	0.0451908	0.334579	0.992622	0.0159483
18.92_324	18.92	2756.08	324	Guanosine	0.0503725	2.56588	0.00148424	2.49522	0.918619	0.0706621	HMDB0000133	C00387	0.00829606	0.00161368	0.00717623	0.00633095	0.0013542	0.00461645	0.00708006	0.00329008	0.00124447	0.0097484	0.0045237	0.00326307	0.00194496	0.00884346	0.0110205	0.00114889	0.00203257	0.0106085	0.00779999	0.00710839	0.0117243	0.128326	0.0115277	0.00656769	0.00193802	0.0117866	0.20403	0.00194155	0.000662474	0.00943011	0.0113167	0.00735318	0.0014991	0.184155	0.00203254	0.00492718	0.0372048
16.32_327	16.32	2102.61	327	Heptadecanoic acid	0.018488	-1.95251	0.0640152	-1.41108	0.387939	-0.541426	HMDB0002259	-	0.0170132	0.0301191	0.0833038	0.110747	0.00329342	0.0123648	0.366954	0.00741763	0.00858477	0.186078	0.00801022	0.00223816	0.00280212	0.0704579	0.18181	0.00264572	0.157974	0.00423488	0.107094	0.0167718	0.00343044	0.00943475	0.00454177	0.00183458	0.00403626	0.0111469	0.00571379	0.0331073	0.0413133	0.00370857	0.00842667	0.0092897	0.0601471	0.00893204	0.0022872	0.00986388	0.0078962
16_174	16	2062.64	174	5-Hydroxylysine	0.0366125	1.87593	0.565573	0.405296	0.0783953	1.47063	HMDB0000450	C16741	0.301242	0.0788373	0.281248	0.558754	0.0827573	0.184172	0.115226	0.0644833	1.54338	0.178013	0.144895	1.36896	0.114975	0.0446795	0.0590723	0.140478	0.387368	0.641542	0.381129	0.490725	0.0628522	1.04855	3.65872	0.201636	3.1883	1.1551	0.833938	0.0785489	0.0607024	0.650328	0.546113	1.77098	0.108297	1.5639	0.146007	1.96705	2.91111
13.93_265	13.93	1812.18	265	Hypoxanthine	0.00221033	0.983438	0.0219468	0.802549	0.506262	0.180888	HMDB0000157	C00262	0.0411318	0.51759	2.24568	4.05261	1.06825	1.46343	0.850295	1.68653	3.51938	3.57269	4.64554	5.43662	2.29149	0.287564	2.9172	7.83756	1.37931	2.44219	0.969202	2.01124	7.61313	4.60466	2.34499	2.60164	0.478707	4.73398	0.710631	8.69156	9.19629	3.71311	6.59349	7.82632	4.34173	5.8259	1.1209	4.44057	1.87903
15.21_202	15.21	1962.42	202	Indoleacetic acid	0.0276424	-2.17571	0.0968784	-1.45687	0.252434	-0.718845	HMDB0000197	C00954	0.176017	4.25849	0.0930608	0.145185	1.8488	2.87841	0.335821	0.507366	0.179001	0.200941	0.542397	0.806516	0.40972	0.0920435	0.0528037	0.425708	0.0665127	0.01676	0.0851754	0.654257	0.0626141	0.0933904	0.0473285	0.663987	0.113121	0.106219	0.0933966	0.088631	0.322639	0.222563	0.05802	0.306738	0.105567	0.0510471	0.0373437	0.0767626	0.191616
18.32_217	18.32	2565.41	217	Inosine	0.00305349	1.73711	7.0901e-05	1.47553	0.491392	0.261577	HMDB0000195	C00294	0.0597909	0.0449542	0.0788471	0.0701756	0.0229928	0.137422	0.109563	0.209654	0.0532832	0.160437	0.194577	0.040973	0.291104	0.155523	0.0662325	0.0464364	0.0251502	0.045637	0.0213223	0.0276449	0.232511	0.755695	0.571267	0.185607	0.0150899	0.214839	0.74871	0.05662	0.06922	0.0566135	0.230634	0.249075	0.0207785	1.00128	0.110944	0.226855	0.973141
7.4_86	7.4	1176.62	86	Isoleucine	0.302234	-0.233046	0.120628	0.380322	0.0243294	-0.613368	HMDB0000172	C00407	1.95578	1.24837	0.68653	0.38543	0.589017	1.62339	0.891509	2.0676	1.60506	1.42711	1.23264	2.07958	2.03164	1.35475	2.49402	1.74397	2.09205	1.90275	2.47554	0.583381	1.52643	0.760495	0.620455	0.993571	1.2121	0.82575	0.329079	1.4984	1.58486	1.7282	0.383026	0.724882	0.99168	0.742611	1.02493	0.732731	2.7601
6.07_191	6.07	1054.52	191	Lactic acid	0.0859238	-0.949706	0.0212567	-1.5019	0.158344	0.552196	HMDB0000190	C00186	6.00381	0.45036	0.431696	2.87994	0.284526	0.196197	0.160544	0.389442	0.216765	0.242246	1.21561	0.340332	0.258643	0.695027	0.289601	0.93376	2.763	2.92826	2.43663	3.66759	0.905637	0.539114	2.98725	1.9702	0.984675	0.259637	0.515791	0.452792	0.335583	0.334162	0.294212	0.226404	0.274532	0.514188	0.531179	0.701027	0.622686
21.58_393	21.58	3379.57	393	Lanosterol	0.34678	1.43224	0.0354475	1.63038	0.8421	-0.198137	HMDB0001251	C01724	0.00321331	0.00225314	0.00827253	0.000484383	0.000535134	0.000126123	0.00762228	0.000229514	0.000916024	0.00073719	0.0018608	0.000462948	0.00101197	0.0056259	0.00288323	0.0020907	0.00848667	0.000466754	0.00663249	0.00222809	0.00149825	0.000335773	0.000334644	0.000654441	0.000481316	0.00240413	0.000239531	0.0092887	0.00476579	0.000238145	0.0036143	0.00457599	0.00523312	0.00107841	0.000414593	0.000727266	0.000465759
7.15_86	7.15	1155.4	86	Leucine	0.498371	-0.134977	0.0619554	0.350052	0.0227492	-0.485029	HMDB0000687	C00123	4.19512	0.843194	1.87546	3.15149	1.29638	2.41346	2.37814	4.03649	3.15705	3.53152	2.26918	2.8915	2.49558	2.87399	3.61496	2.5277	3.20067	3.47896	4.0275	0.741706	4.69578	0.109431	1.11323	2.43668	3.02991	2.3783	0.617935	2.51968	3.8055	0.364216	2.0878	3.4136	2.19512	1.48579	3.12504	1.21083	3.87117
10.73_233	10.73	1477.96	233	Malic acid	0.07078	0.447848	0.00063166	0.762159	0.114107	-0.314312	HMDB0000744	C03668	0.208261	0.804802	1.95856	2.18356	1.96639	2.45084	1.56067	0.715841	1.29099	1.55039	2.83022	1.84896	1.47555	1.39188	4.11839	2.22552	2.15952	0.301466	2.42344	0.502918	3.30251	1.31002	0.175359	0.862943	2.00199	2.15705	1.44322	3.77228	2.9257	2.6804	3.10534	1.57106	4.64318	0.647337	1.44903	2.65903	2.71499
19.13_204	19.13	2822.2	204	Melibiose	0.0244009	1.2611	0.796471	0.145307	0.0553713	1.11579	HMDB0000048	C05400	0.0439523	0.0210412	0.0122829	0.0351028	0.00563582	0.0680981	0.00453399	0.0830697	0.252901	0.0548359	0.00590599	0.026379	0.18199	0.0850128	0.13567	0.103039	0.0112427	0.0837036	0.0902875	0.0637039	0.0728194	0.0759567	0.0392291	0.0573873	0.0901765	0.322084	0.192912	0.542417	0.137353	0.0254807	0.0352742	0.404053	0.00607518	0.156399	0.412984	0.384997	0.465056
9.01_261	9.01	1319.69	261	Methyl succinic acid	0.0436744	-1.0323	0.162671	-0.794911	0.703177	-0.237391	HMDB0001844	C08645	0.000538045	0.237265	0.355454	0.0811347	0.102195	0.242712	0.48777	0.0938112	0.272846	0.155473	0.05244	0.0767039	0.127857	0.552598	0.0161087	0.0842799	0.0196088	0.0835256	0.0188849	0.0908765	0.0662626	0.0180883	0.0339765	0.112864	0.171487	0.048705	0.12156	0.0345346	0.0660297	0.0392021	0.00109299	0.0399391	0.0803532	0.164765	0.400527	0.00958126	0.00695675
16.13_217	16.13	2078.74	217	Myo-Inositol	0.0385071	0.978018	0.355569	0.384883	0.168567	0.593134	HMDB0000211	C00137	2.44951	0.117303	0.764419	0.386826	0.384861	0.276513	0.268002	0.664283	1.62904	0.316801	0.775755	0.322443	1.62064	0.35111	0.383415	1.61794	0.202891	0.666065	0.257793	0.251801	2.17213	0.302867	0.898944	0.506753	0.304793	5.29136	1.88354	0.457393	1.74364	0.928036	0.772807	4.06476	0.588432	2.3808	0.975414	0.773489	0.655414
17.78_290	17.78	2401.09	290	N-acetyl-5-hydroxytryptamine	0.10422	-1.59416	0.0193552	-3.49762	0.213372	1.90346	HMDB0001238	C00978	0.0284361	0.00668964	0.022597	0.0330809	0.00755813	0.0149784	0.00424523	0.011882	0.00737776	0.591106	0.379711	0.319875	0.0170904	0.0036642	0.00688819	0.00259752	0.308782	0.00464652	0.303075	0.00666609	0.00732313	0.0113639	0.00836585	0.00234924	0.0129059	0.00207938	0.0763566	0.00223656	0.00419729	0.0115297	0.0134009	0.0652356	0.0264144	0.0068488	0.0521038	0.006013	0.00669008
16.19_205	16.19	2087.51	205	N-Acetylglucosamine	0.00452486	1.25618	0.000688235	1.64237	0.282996	-0.386191	HMDB0000215	C00140	0.0678441	0.0156223	1.04098	0.458975	0.304107	0.651426	0.765914	0.602808	0.528212	0.371714	0.0976248	0.0961507	0.46342	0.102282	0.0680134	0.745562	0.0656335	0.501746	0.0344145	0.472911	1.00194	1.67173	0.0167606	0.445183	0.354836	0.69906	0.638365	0.264764	0.279828	0.688815	0.946721	1.01323	0.816574	2.15397	1.19567	0.611861	2.03151
14.04_257	14.04	1824.61	257	Ureidosuccinic acid	0.160653	-0.701064	0.661515	0.191925	0.00618604	-0.892989	HMDB0000828	C00438	0.00848409	0.0326825	0.0224254	0.0399629	0.0557812	0.033189	0.0507576	0.0821697	0.117329	0.00481283	0.0305319	0.0369759	0.0141578	0.293066	0.0180666	0.0380588	0.019542	0.0630308	0.0365116	0.0337325	0.0624628	0.00542204	0.0426674	0.0115302	0.0382052	0.042432	0.0217474	0.00767427	0.0191088	0.0209083	0.038111	0.0365227	0.0249236	0.0654395	0.0175584	0.0570207	0.0442732
8.76_180	8.76	1297.7	180	Nicotinic acid	0.630489	-0.129503	0.0422235	0.520725	0.00341875	-0.650228	HMDB0001488	C00253	0.00563462	0.52318	0.665022	0.46054	1.37613	0.69	1.3816	1.13129	1.86491	1.13175	0.502528	1.24733	2.40881	2.49841	0.472022	2.23966	0.44617	2.19387	0.391975	0.724594	1.61549	0.574868	0.766385	1.14483	2.3845	0.69533	0.776314	0.823677	1.15378	0.771925	0.77262	1.13003	0.354296	1.26054	0.769888	0.955018	0.211761
9.42_215	9.42	1357.07	215	Nonanoic acid	0.000347572	-0.48474	0.000562733	-0.45694	0.785246	-0.0277994	HMDB0000847	C01601	0.0859206	0.0655812	0.0884314	0.0516498	0.103545	0.0603358	0.116964	0.13134	0.0824663	0.0886228	0.0690232	0.0620296	0.0985153	0.100925	0.10845	0.0659608	0.125051	0.126166	0.0995452	0.0476759	0.0553006	0.0701341	0.0632823	0.0568116	0.0643398	0.0646331	0.11519	0.076205	0.0434417	0.042719	0.0433863	0.0610287	0.0596524	0.0668666	0.0732725	0.0529674	0.0800786
11.86_142	11.86	1589.31	142	Ornithine	0.248015	0.889396	0.0276062	1.54825	0.240361	-0.658858	HMDB0000214	C00077	0.0404606	0.0217937	0.810433	0.0368813	0.0503036	0.00712048	0.0211731	0.0278935	1.0513	0.0434569	0.0504721	0.0385781	0.0103041	0.0132779	0.0454348	0.015209	0.0499373	0.014307	0.0435682	0.653911	0.0312665	0.677533	0.805908	0.040896	0.0215213	0.0183087	1.423	0.0567138	0.718815	0.613955	0.0608708	0.0345528	0.0422463	0.00514367	0.0284108	0.826225	0.0359441
6.52_190	6.52	1098.93	190	Oxalic acid	0.0159857	-0.504018	0.00246223	-0.682939	0.495368	0.178921	HMDB0002329	C00209	2.35246	3.49921	4.80642	2.95784	2.65972	0.323582	2.78929	2.33251	1.7676	2.57409	2.95105	2.05115	1.37685	2.1325	2.66911	2.78255	3.48959	2.84348	4.24366	2.95037	0.70514	2.16455	2.14939	0.0607864	2.67557	1.38507	0.956829	4.0827	1.02634	0.0178394	2.13222	2.02775	2.69335	1.91123	0.520825	1.49469	1.83555
7.14_165	7.14	1154.45	165	p-Cresol	0.00406262	-1.50512	0.00633224	-1.44047	0.916955	-0.0646569	HMDB0001858	C01468	0.0148066	3.08752	0.803678	1.10522	2.16764	0.230648	2.92633	2.40566	0.292072	0.188581	0.98485	2.17735	0.301822	1.47012	0.625495	0.901146	2.62437	0.0197967	2.21949	0.268477	0.0547111	0.106131	0.0578009	0.205299	0.0450447	0.0465269	0.0175036	2.71551	0.0887923	0.909597	1.12778	0.231514	1.07852	0.0255514	0.488559	0.384789	0.0420265
17.81_218	17.81	2411.11	218	Penicillamine	0.922488	-0.0595352	0.0467794	-1.43687	0.0536068	1.37734	HMDB0014997	C07418	0.147813	0.0464291	0.0223562	0.0144269	0.00342421	0.149905	0.0292331	0.192607	0.00467288	0.364439	0.0168823	0.0328875	0.00884814	0.0468216	0.253915	0.0114907	0.0344586	0.00732646	0.0308121	0.029799	0.0213316	0.04192	0.0449158	0.0143335	0.036586	0.0557168	0.0273477	0.210754	0.0847193	0.0142214	0.0303614	0.151989	0.435262	0.0476256	0.0339498	0.0377132	0.070076
8.77_164	8.77	1298.3	164	Phenylacetic acid	0.00265846	-1.06181	0.0990591	-0.63912	0.270921	-0.422689	HMDB0000209	C07086	0.00113637	2.63437	0.642204	0.657231	4.80012	2.21524	3.00403	2.01105	1.28977	1.01645	1.12754	3.17729	0.512141	2.26138	1.58815	1.94212	3.69021	0.0207135	3.00521	0.76375	0.907627	0.620305	1.11251	1.63468	1.38534	0.00222582	0.0159944	0.0119368	1.25539	1.5198	0.775352	0.9679	1.06998	0.205668	1.29988	0.998079	0.478996
16.7_143	16.7	2138.05	143	Phytol	0.103051	-1.52355	0.451911	-0.568175	0.0201554	-0.955377	HMDB0002019	C01389	0.0183716	0.0209958	0.0185162	0.264796	0.00861722	0.0131969	0.0199315	0.0213476	0.0108022	0.0887842	0.0406066	0.0158009	0.0274597	0.0621232	0.502521	0.0210237	0.0519568	0.0312716	0.0387636	0.0124353	0.0129114	0.0437243	0.0203367	0.0394995	0.00903021	0.0211572	0.0150979	0.0490854	0.0386646	0.0136005	0.0169797	0.0119817	0.00613023	0.0129789	0.006821	0.00761033	0.0418972
9.46_156	9.46	1360.46	156	Pipecolic acid	0.00461055	-1.15511	0.261106	-0.417399	0.051547	-0.73771	HMDB0000070	C00408	0.0965016	4.77529	0.550841	1.5868	8.3362	2.5957	1.39212	2.20621	1.98079	3.6086	2.86852	4.92847	0.721417	0.223344	3.07141	2.97098	7.73013	1.13887	6.54819	3.85406	2.7199	0.69317	0.510057	0.452423	1.62446	0.567384	0.502392	0.562226	2.35139	0.852293	3.54731	1.03244	2.95434	0.454235	0.687978	1.04877	0.185995
13.2_174	13.2	1730.42	174	Putrescine	0.309432	0.508675	0.329571	-0.617589	0.0318899	1.12626	HMDB0001414	C00134	0.767269	37.0896	0.210656	23.4664	3.06899	36.9356	10.1237	0.341288	7.55989	0.830323	9.04395	39.1116	1.45586	3.90472	0.105845	3.75046	0.268152	7.00605	0.670891	44.0939	6.73334	30.3073	55.1284	15.5595	33.3485	5.55727	13.1084	1.58194	4.4957	42.4698	14.887	30.375	0.764942	23.0907	3.0674	32.1918	4.37455
11.15_156	11.15	1518.82	156	Pyroglutamic acid	0.0326528	-0.326255	0.770682	0.043578	0.0101108	-0.369833	HMDB0000267	C01879	36.9452	24.0063	46.8241	22.6256	18.9025	10.9304	35.6318	22.4474	7.06862	25.2574	23.307	22.2829	25.3057	32.7754	31.9446	24.0036	29.0883	18.6041	28.8534	31.6752	16.8659	13.6661	11.8203	26.5938	26.3106	20.5807	12.6945	32.4686	21.2645	21.113	18.0239	20.8675	24.772	9.62232	19.1226	16.2557	27.8578
13.03_117	13.03	1711.87	117	Rhamnose	0.0128385	0.890939	0.0356027	0.84393	0.882395	0.0470084	HMDB0000849	C00507	18.4567	1.46808	2.78176	3.67646	4.42796	5.71341	4.33268	4.33622	8.55881	3.16681	2.89514	2.37343	6.60351	1.21653	0.730778	6.47473	1.19019	3.8124	1.37871	9.08447	4.77234	15.5624	3.03509	4.83452	3.2985	19.3977	14.9992	2.58081	4.30089	5.98716	6.4842	8.45169	8.73359	14.7159	11.2918	6.65391	18.6185
13_217	13	1709.3	217	Ribitol	0.799088	-0.0866409	0.20975	0.383309	0.0260678	-0.46995	HMDB0000508	C00474	0.833132	0.0481357	0.203678	0.112382	0.301657	0.113389	0.164146	0.0944078	0.187854	0.176769	0.0837593	0.0959773	0.327066	0.118092	0.0785268	0.253993	0.0855519	0.101494	0.11393	0.167955	0.17806	0.351452	0.0843702	0.0902501	0.134582	0.184527	0.330862	0.187088	0.142459	0.0790698	0.146237	0.185353	0.197487	0.3059	0.220524	0.148768	0.010353
12.62_103	12.62	1668.15	103	Ribose	0.0309074	4.55708	0.0781056	4.55386	0.997319	0.00322118	HMDB0000283	C00121	1.06738	0.0632869	0.0424906	0.0515106	0.0885594	0.0286203	0.0474774	0.0429201	0.123983	0.1085	0.0728386	0.0652816	0.0946438	0.0859621	0.118403	0.0765086	0.0221561	0.116898	0.069167	0.069073	0.112287	0.0795659	0.036696	0.216817	15.0022	0.0670297	7.15045	0.0785707	0.0931097	0.0469797	0.0530457	0.104225	0.0472167	16.0692	0.0766235	0.0480696	11.8627
8.66_219	8.66	1289.54	219	Threonine	0.12853	0.64381	0.0162803	0.951252	0.333251	-0.307443	HMDB0000167	C00188	0.689427	0.442036	1.24076	0.951993	0.93489	0.12593	0.0546733	0.0607074	0.0679697	0.933448	1.36457	0.0323706	0.0597593	0.0527675	0.0509531	0.044038	0.923026	0.0160827	0.117914	0.22835	1.05051	1.27223	0.168884	0.251531	1.01991	0.524464	0.0688269	1.42057	1.43455	0.364711	0.736077	0.765137	1.04699	0.0546617	0.0444502	0.226328	0.055668
16.94_202	16.94	2161.4	202	Tryptophan	0.0414801	0.521586	0.0722561	0.751416	0.506643	-0.229831	HMDB0000929	C00078	0.505075	2.5274	0.792748	4.49188	2.53619	1.18427	1.1573	1.59234	1.84037	1.59008	4.93849	2.43139	1.27523	1.38765	1.3717	2.72419	2.62158	0.834529	2.80238	1.689	4.03164	3.83537	1.51018	7.97614	2.23777	1.42427	0.394984	3.06772	4.31428	3.48717	2.88645	2.27237	3.56553	1.40803	2.30745	1.74583	2.62965
16.21_441	16.21	2090	441	Uric acid	0.0316205	-2.66026	0.0641176	-2.06089	0.305653	-0.599363	HMDB0000289	C00366	5.09701	0.7242	1.25993	0.210296	2.32888	0.314899	0.331935	0.106272	0.00722901	0.131489	0.805527	0.0336701	0.0123447	0.151349	0.814146	0.0318143	0.677073	0.00646696	0.371218	0.0482569	0.0198729	0.014092	0.00514551	0.145926	0.274623	0.00178874	0.000172767	0.228186	0.0424395	0.253048	0.0580561	0.000726915	0.345972	0.00840742	0.0234393	0.000548027	0.00151565
17.91_217	17.91	2438.65	217	Uridine	0.0191595	2.06601	0.00222569	1.28606	0.202659	0.779943	HMDB0000296	C00299	0.0080687	0.0870299	0.0272531	0.0101879	0.0401816	0.0306905	0.0114272	0.0199059	0.0210041	0.0358903	0.0324547	0.0274947	0.114661	0.151667	0.0699634	0.0636812	0.0605063	0.0823673	0.0424921	0.0199017	0.706606	0.318772	0.0279223	0.10596	0.0554814	0.133218	1.09188	0.0239952	0.0704627	0.0675938	0.272113	0.107283	0.0480068	0.675132	0.024082	0.0404203	0.0578894
12.57_205	12.57	1663.13	205	Xylulose	0.0228979	0.448962	0.00368149	0.532998	0.568018	-0.0840366	HMDB0001644	C00310	0.274667	1.09077	1.75434	1.23765	1.49996	1.17552	1.86442	1.82576	3.13985	1.5414	1.9786	0.00448536	2.36514	2.4578	1.96199	2.97562	1.01323	1.56735	1.06442	0.987994	2.81478	1.33438	1.1614	1.93446	1.66456	2.69622	1.0017	1.93691	3.13906	1.45429	2.06995	3.73266	1.96811	3.10185	1.18541	3.50184	1.87649
[truncated: 25 more columns]
