# Supplementary material for: Intestinal microbiota and metabolome perturbations in ischemic and idiopathic dilated cardiomyopathy
Source: J Transl Med. 2024 Jan 22;22:89. doi: 10.1186/s12967-023-04605-6 (PMC10804607; doi:10.1186/s12967-023-04605-6)
Supplement: Supplementary file 5 — Additional file 5. Taxa_metabolite.spearman.pMatrix. [file 12967_2023_4605_MOESM5_ESM.xlsx]

## Sheet: Sheet1
var	1,3-Dihydroxyacetone	2-Methylglutaric acid	3,4-dihydroxybenzoic acid	3,6-anhydro-D-galactose	4-Hydroxypyridine	Azelaic acid	beta-Muricholic acid	Chenodeoxycholic acid	Cholic acid	Deoxycholic acid	Erythrose	Ferulic acid	Fructose	Fumaric acid	Galacturonic acid	gamma-Tocopherol	Glucose	Glycolic acid	Guanosine	Hypoxanthine	Inosine	Isoleucine	Lanosterol	Leucine	Malic acid	N-Acetylglucosamine	Ureidosuccinic acid	Nicotinic acid	Ornithine	Phytol	Pyroglutamic acid	Rhamnose	Ribitol	Threonine	Uridine	Xylulose	2,3-Dihydroxybenzoic acid	Adenine	Alanine	Gluconic acid	Lactic acid	N-acetyl-5-hydroxytryptamine	Nonanoic acid	Oxalic acid	p-Cresol	Penicillamine	5-Keto-D-Gluconic acid	Putrescine	2-Hydroxy-3-methylpentanoic acid
Blautia	0.000781054	0.578425	0.00659164	0.0102212	0.13026	0.00969773	0.17259	0.197036	0.129753	0.00516131	0.000485178	0.0216237	3.84e-05	0.0281308	0.221605	0.11157	0.0128689	0.0734282	0.00587254	0.00464435	0.0459494	0.311019	0.0345253	0.16147	0.000386295	0.0183907	0.0522853	0.113569	0.458566	0.18943	0.317071	0.322621	0.114671	0.0365024	0.0251915	0.0191682	0.0310302	0.654068	0.0480667	0.51611	0.453601	0.31196	0.251488	0.436802	0.746562	0.38533	0.507564	0.0270537	0.0591516
[Ruminococcus]_torques_group	0.0745581	0.417068	0.265521	0.0511704	0.0579192	0.0426585	0.327721	0.701777	0.357078	0.0110282	0.000684393	0.287801	0.00179549	0.284684	0.379748	0.246034	0.152003	0.00593156	0.112049	0.184105	0.0261982	0.260471	0.0264781	0.171507	0.0228789	0.269864	0.488339	0.188939	0.139572	0.32811	0.514323	0.586432	0.119	0.0407085	0.465091	0.0831894	0.534678	0.0843081	0.230765	0.81639	0.284152	0.874345	0.815032	0.337431	0.551112	0.585493	0.0955562	0.00218231	0.382414
Subdoligranulum	0.000189917	0.93992	0.343922	0.000943306	0.0176885	0.000361874	0.510818	0.465466	0.431047	0.0314318	0.00298293	0.962506	0.00876281	0.680549	0.846413	0.00114181	0.0616493	0.0203629	0.00843071	0.864866	0.135461	0.00941485	0.0572338	0.0152145	0.705977	0.39158	0.0521587	0.000921005	0.799682	0.00148998	0.119346	0.87389	0.0349642	0.491304	0.235668	0.152132	0.402065	0.813077	0.165556	0.103796	0.131785	0.0312697	0.440383	0.0408373	0.354743	0.547354	0.051301	0.0117986	0.0805083
Bifidobacterium	0.000191512	0.140694	0.603578	0.000546876	0.00480958	0.000318758	0.487843	0.281672	0.440592	0.00158588	6.5404e-06	0.472767	0.0675898	0.972726	0.515705	0.00638696	0.656438	0.178135	0.0958725	0.353902	0.956622	0.0128022	0.0142697	0.243783	0.207675	0.322975	0.024071	0.00108016	0.414032	0.00335947	0.0117378	0.452865	0.070122	0.496216	0.181099	0.417399	0.450278	0.110468	0.2886	0.014504	0.481003	0.00011981	0.511173	0.938217	0.771566	0.222925	0.149786	0.0168895	0.394597
Holdemanella	0.0646897	0.207818	0.641308	0.0822563	0.051704	0.0606255	0.99752	0.615453	0.312494	0.0015775	0.00264726	0.646056	0.259964	0.958324	0.874343	0.331128	0.384871	0.111908	0.101578	0.143404	0.819862	0.0258085	0.938371	0.339309	0.294821	0.113637	0.0117238	0.00939368	0.911673	0.368249	0.165231	0.863331	0.0314716	0.731863	0.314384	0.927868	0.604666	0.642703	0.503541	0.409011	0.615179	0.0399666	0.930647	0.565139	0.826064	0.0425095	0.300577	0.0770889	0.106974
Erysipelotrichaceae_UCG-003	1.35972e-05	0.514422	0.0175075	0.00947119	0.18316	0.0357692	0.123594	0.139761	0.162917	0.010394	0.0014769	0.0202038	8.53924e-06	0.22729	0.120692	0.0396007	0.000416064	0.0418355	0.0147533	0.00293792	0.0125202	0.258772	0.0183459	0.06706	0.0121828	0.0228824	0.0183047	0.00863119	0.557492	0.159404	0.453196	0.0879021	0.0128353	0.0237667	0.0556559	0.000442944	0.0446057	0.0959357	0.0166073	0.124083	0.482686	0.0851255	0.0968221	0.0493128	0.0567836	0.722063	0.30221	0.0825611	0.0309944
Fusicatenibacter	8.61288e-07	0.268692	0.0270251	0.00064277	0.0233374	0.175107	0.185311	0.374263	0.324742	0.0130678	2.33079e-09	0.00290825	3.65321e-07	0.0636563	0.165197	0.0876768	0.00179922	0.00230796	1.01395e-05	0.240392	0.00104999	0.0235913	0.0812141	0.0279243	0.00799913	0.0029623	0.00584191	0.000163638	0.928026	0.192799	0.328038	0.0959742	0.00183444	0.230866	0.00114826	0.0188708	0.0190616	0.675849	0.00253553	0.122713	0.832438	0.0407794	0.227953	0.057051	0.00293724	0.258078	0.0795375	0.0882018	0.0930384
Romboutsia	0.00871843	0.926481	0.318298	0.0280085	0.0162331	0.12353	0.0518849	0.237541	0.323765	0.138143	5.13703e-05	0.0501883	0.000516322	0.309318	0.170957	0.129137	0.0126328	0.00615328	0.0010373	0.892139	0.0200814	0.118252	0.111741	0.274008	0.249928	0.0146178	0.123725	0.243961	0.293932	0.101675	0.281514	0.0993438	0.00373952	0.401619	0.0283642	0.160923	0.276089	0.960648	0.192652	0.489946	0.790531	0.0291174	0.805091	0.225963	0.0752924	0.672713	0.300871	0.0022856	0.429782
Anaerostipes	5.89199e-06	0.70221	0.0589202	0.0163699	0.180652	0.0019878	0.187805	0.15013	0.220983	0.00125105	0.000131316	0.145882	3.5985e-05	0.0443165	0.781852	0.00927377	0.0153337	0.0147002	0.00565474	0.0207781	0.0236734	0.0207666	0.0381027	0.0405878	0.0010191	0.011209	0.219642	0.00981945	0.21979	0.0300077	0.332799	0.289861	0.0932176	0.00990396	0.110607	0.0168526	0.0559847	0.388103	0.0332539	0.144889	0.0556978	0.0995002	0.227929	0.0413977	0.324138	0.493504	0.299848	0.027391	0.016473
Alistipes	0.552432	0.101009	0.377323	0.0296258	0.120922	0.00229926	0.0364264	0.00273335	0.0285306	0.0998441	0.71656	0.00333782	0.59763	0.835167	0.00385494	0.00902769	0.0610863	0.153219	0.916609	0.16248	0.445385	0.0384739	0.0210712	0.0508886	0.928026	0.137671	0.981868	0.695593	0.899517	0.0157129	0.0329556	0.0232851	0.308295	0.922778	0.152018	0.220702	0.204074	0.156398	0.69876	0.79248	0.3258	0.574028	0.0169145	0.823349	0.381898	0.87726	0.143589	0.00750885	0.342921
Christensenellaceae_R-7_group	0.354833	0.00109675	0.178723	0.507048	0.101544	0.000650442	0.126727	0.00114951	0.00971864	0.0516611	0.642153	9.70402e-05	0.0267484	0.222561	0.0176755	0.00176647	0.00846061	0.880628	0.386924	0.0299163	0.0307995	0.0789732	0.0227443	0.3254	0.3945	0.0500658	0.618343	0.140973	0.641874	0.00353294	0.0129797	0.0135411	0.432755	0.630755	0.138138	0.037915	0.205337	0.0546677	0.0961221	0.32763	0.669303	0.471814	0.00105945	0.0245457	0.00735161	0.466053	0.399417	2.46086e-05	0.412925
UCG-002	0.0306582	0.00490876	0.154999	0.531866	0.31516	0.022672	0.0638527	0.000567705	0.00823693	0.190896	0.257983	7.55526e-05	0.00639735	0.743612	0.0432531	0.00208438	0.00528472	0.983262	0.62523	0.0320516	0.162655	0.183788	0.0624697	0.204351	0.353513	0.0389735	0.277482	0.0515908	0.435061	0.00610546	0.170151	0.0252012	0.241331	0.449591	0.0940533	0.00973751	0.101969	0.0188888	0.166341	0.0895928	0.935283	0.487369	0.00210902	0.132345	0.0922098	0.763702	0.121735	0.00130177	0.156509
Corynebacterium	0.00512852	0.288349	0.00910707	0.0207446	0.0610746	0.771326	0.209512	0.113841	0.0217138	0.770716	0.00815915	0.0244337	0.00348822	0.118326	0.328793	0.585555	0.0984475	0.0545314	0.0346648	0.117361	0.0135742	0.354993	0.227677	0.161885	0.0494116	0.0800132	0.280977	0.056286	0.666496	0.877254	0.677862	0.661855	0.717146	0.661855	0.0868757	0.0944369	0.542044	0.616584	0.0321931	0.457718	0.375353	0.804013	0.530563	0.0181174	0.217362	0.531745	0.0120458	0.962491	0.388829
Citrobacter	0.000250233	0.767142	0.267905	0.631128	0.927059	0.506447	0.329807	0.155699	0.572221	0.384522	0.151673	0.111724	0.00815387	0.361976	0.0846158	0.947931	0.0944251	0.858832	0.49736	0.205946	0.600679	0.809507	0.495009	0.5287	0.106183	0.117203	0.129026	0.418289	0.171406	0.252361	0.980462	0.429416	0.822193	0.421678	0.124203	0.0598542	0.381953	0.893618	0.0886194	0.132749	0.0767337	0.634458	0.0523701	0.18585	0.814032	0.104757	0.583958	0.323018	0.00366588
Escherichia-Shigella	9.41446e-07	0.872973	0.0408601	0.167881	0.519396	0.00505942	0.680124	0.863492	0.812778	0.0201962	0.000812007	0.561738	0.00132853	0.204009	0.772919	0.0654745	0.0521371	0.0392318	0.134475	0.00836858	0.25841	0.105562	0.0231861	0.0359178	0.00401723	0.240075	0.491432	0.00266235	0.458329	0.441433	0.0886537	0.917227	0.454072	0.0183288	0.0639468	0.0316457	0.0336222	0.506564	0.39441	0.0559974	0.0615962	0.547618	0.129753	0.350882	0.491924	0.903057	0.213918	0.454544	0.00899512
Ligilactobacillus	0.000121782	0.393818	0.462699	0.0101207	0.393818	0.160379	0.129372	0.00784771	0.088396	0.0276514	0.00015113	0.00217402	6.02757e-06	0.0285983	0.035029	0.13544	0.00299637	0.154699	0.00115343	0.0621602	0.000144869	0.286684	0.152344	0.237633	0.00943173	0.00662382	0.00656432	0.0221653	0.280488	0.554135	0.925996	0.0929679	0.0378384	0.0250745	0.0455656	0.00338098	0.110372	0.0414823	0.00803775	0.0195365	0.43619	0.26751	0.0153304	0.0103388	0.040051	0.454986	0.198614	0.982327	0.00265878
Streptococcus	0.00116888	0.571506	0.885539	0.0336199	0.0628739	0.0523564	0.813228	0.479445	0.66591	0.0543671	0.0153909	0.0942553	0.0227479	0.525103	0.563313	0.108618	0.033074	0.291949	0.0369064	0.898441	0.00796816	0.331054	0.0557855	0.189223	0.31545	0.0473654	0.0123378	0.0156139	0.724715	0.279938	0.358739	0.198965	0.0117283	0.418887	0.159329	0.0152584	0.620826	0.971178	0.0325188	7.96425e-05	0.438183	0.149525	0.617391	0.0918254	0.168366	0.0613954	0.239753	0.695161	0.00924801
Oceanobacillus	0.00028695	0.21292	0.000252679	0.250495	0.0921181	0.540851	0.0943061	0.0164526	0.0013987	0.13779	0.000108829	0.000319694	0.000163678	0.00828028	0.18335	0.349338	0.00536813	0.0423101	0.00485285	0.131734	0.0100202	0.0692883	0.275025	0.0906513	0.00288591	0.00331782	0.391204	0.0416002	0.444565	0.833898	1	0.0759742	0.154799	0.729511	0.000395613	0.0185023	0.146801	0.775741	0.147262	0.513921	0.510789	0.507519	0.0528656	0.0258735	0.0185023	0.0470236	0.447613	0.530483	0.633085
Veillonella	0.000954184	0.0908	0.610219	0.00704075	0.0815035	5.75734e-05	0.970853	0.982013	0.807703	5.17867e-06	0.00108041	0.244435	0.0188455	0.216452	0.913173	0.00419723	0.0450122	0.377918	0.111012	0.343464	0.212864	0.0144125	0.00158172	0.00831563	0.00231271	0.0663377	0.00180008	0.0577387	0.481767	0.0443381	0.108515	0.713655	0.00813512	0.0221475	0.554965	0.0109402	0.214763	0.797024	0.0965143	0.0660683	0.0793012	0.0679119	0.912865	0.935095	0.730568	0.469304	0.0953495	0.00174833	0.00156149
[Clostridium]_innocuum_group	0.00526698	0.228916	0.841639	0.0605108	0.383749	0.298857	0.231221	0.122224	0.239021	0.0570837	0.00372854	0.142237	0.066801	0.368822	0.331555	0.119251	0.108968	0.107996	0.00457147	0.85611	0.0187381	0.0777353	0.734268	0.185466	0.233232	0.0424394	0.0957612	0.0114864	0.0851465	0.299682	0.322334	0.238863	0.0146477	0.579745	0.311581	0.220749	0.346248	0.485373	0.133593	0.0325175	0.955214	0.207024	0.127238	0.027802	0.0172682	0.0336877	0.17462	0.913803	0.048802
Gracilibacillus	0.00372602	0.476761	0.000598649	0.0777001	0.0846808	0.594187	0.0590202	0.0220732	0.000663774	0.304466	0.000550207	0.00773599	0.00721557	0.0254125	0.192399	0.596377	0.0345236	0.0578389	0.032934	0.179543	0.101786	0.157685	0.246854	0.259541	0.0103857	0.00212862	0.538698	0.04685	0.775776	0.93472	0.583789	0.0642331	0.0562828	0.750068	0.016104	0.0573053	0.277747	0.705243	0.0575716	0.204398	0.546121	0.0631834	0.0710655	0.116842	0.157758	0.0570731	0.501256	0.707408	0.9147
Enterococcus	2.69016e-07	0.255972	0.0443226	0.00417101	0.112641	0.0628222	0.0466841	0.0119113	0.103867	0.160282	3.67778e-05	0.00424255	6.92159e-07	0.133583	0.0320149	0.185653	6.7404e-05	0.0329667	0.000683782	0.114287	9.42338e-05	0.168008	0.363499	0.130148	0.0379157	0.0011423	0.00784191	0.00302125	0.131064	0.72038	0.55423	0.0380679	0.04415	0.140229	0.00284464	0.000373704	0.274944	0.118531	0.0138647	0.00809266	0.343125	0.0234165	0.0438923	0.000351294	0.00877216	0.221111	0.236337	0.736755	0.00066876
Klebsiella	0.00012004	0.717564	0.0836892	0.644378	0.876641	0.327132	0.624803	0.583077	0.564216	0.236426	0.0632343	0.196663	0.00607567	0.225339	0.350649	0.500431	0.0401255	0.289227	0.942235	0.0278993	0.188066	0.149786	0.185547	0.221875	0.0305247	0.669578	0.834097	0.0634365	0.585488	0.427024	0.413137	0.8093	0.830609	0.0776991	0.0327947	0.0298964	0.275984	0.566062	0.176539	0.0160626	0.915834	0.748758	0.0822919	0.295548	0.920923	0.939917	0.588307	0.228	0.0125323
