# Supplementary material for: Intestinal microbiota and metabolome perturbations in ischemic and idiopathic dilated cardiomyopathy
Source: J Transl Med. 2024 Jan 22;22:89. doi: 10.1186/s12967-023-04605-6 (PMC10804607; doi:10.1186/s12967-023-04605-6)
Supplement: Supplementary file 6 — Additional file 6. Taxa_metabolite.spearman.corMatrix. [file 12967_2023_4605_MOESM6_ESM.xlsx]

## Sheet: Sheet1
var	1,3-Dihydroxyacetone	2-Methylglutaric acid	3,4-dihydroxybenzoic acid	3,6-anhydro-D-galactose	4-Hydroxypyridine	Azelaic acid	beta-Muricholic acid	Chenodeoxycholic acid	Cholic acid	Deoxycholic acid	Erythrose	Ferulic acid	Fructose	Fumaric acid	Galacturonic acid	gamma-Tocopherol	Glucose	Glycolic acid	Guanosine	Hypoxanthine	Inosine	Isoleucine	Lanosterol	Leucine	Malic acid	N-Acetylglucosamine	Ureidosuccinic acid	Nicotinic acid	Ornithine	Phytol	Pyroglutamic acid	Rhamnose	Ribitol	Threonine	Uridine	Xylulose	2,3-Dihydroxybenzoic acid	Adenine	Alanine	Gluconic acid	Lactic acid	N-acetyl-5-hydroxytryptamine	Nonanoic acid	Oxalic acid	p-Cresol	Penicillamine	5-Keto-D-Gluconic acid	Putrescine	2-Hydroxy-3-methylpentanoic acid
Blautia	0.415628	0.0719448	0.341543	0.323915	0.194279	0.326081	0.175443	0.166075	0.19453	0.350961	0.430082	0.291279	0.497822	0.27894	0.157463	0.2041	0.314245	0.228979	0.346025	0.354939	0.254463	0.13077	0.268968	0.180026	0.436781	0.298633	0.247664	0.202992	0.0958676	0.168895	0.129158	0.127698	0.202387	0.266198	0.284178	0.296769	-0.274206	-0.0580444	-0.242024	-0.0840321	-0.0969253	-0.130518	-0.147843	-0.100551	-0.0418776	0.112186	-0.0857445	-0.280804	-0.241016
[Ruminococcus]_torques_group	0.228109	0.104913	0.143595	0.24881	0.242162	0.258304	0.126369	0.0496109	0.118965	0.320759	0.419703	0.137148	0.388703	0.138029	0.113501	0.149538	0.184114	0.34564	0.203833	0.170918	0.282329	0.145106	0.281825	0.17588	0.288675	0.14231	0.0896522	0.16908	0.189781	0.126269	0.0843889	0.0704374	0.200055	0.260697	0.0944874	0.221789	-0.0803596	-0.221008	-0.154423	0.0300939	-0.13818	-0.0204991	0.0303206	-0.123876	-0.0771613	-0.0706137	-0.213579	-0.382054	-0.112871
Subdoligranulum	0.456806	-0.00977072	0.122235	0.409715	0.300374	0.438675	0.0850908	-0.0944083	-0.101812	0.27358	0.371111	-0.00609411	0.330215	-0.053336	0.0251067	0.403621	0.238753	0.294028	0.331776	0.0220597	0.191738	0.327294	0.242807	0.307022	0.0488788	0.110726	0.247793	0.410471	0.032888	0.394933	0.199872	0.0205739	0.268342	0.0890445	0.152831	0.184057	-0.108309	0.0306468	-0.178316	-0.208559	-0.193526	-0.273832	0.0997721	-0.260536	-0.11954	-0.0778887	-0.248675	-0.317926	-0.223694
Bifidobacterium	0.456577	0.189254	0.06724	0.426508	0.353627	0.442323	-0.0897541	-0.138887	-0.0997268	0.392863	0.537845	-0.0928768	0.233653	-0.0044323	-0.084113	0.342773	0.0576199	0.173237	0.21338	-0.119748	0.00705139	0.314467	0.309808	0.150245	0.162257	0.127605	0.286311	0.405404	-0.105595	0.366848	0.318143	-0.0970825	0.231588	0.0880416	0.172079	0.104839	-0.0976365	0.204717	-0.136923	-0.309103	-0.0911644	-0.469169	0.0850196	-0.0100482	0.0376242	-0.157019	-0.185099	-0.302429	-0.110027
Holdemanella	0.236096	0.162207	-0.0603397	0.222446	0.248259	0.239672	0.000402936	-0.065049	-0.130375	0.393039	0.375335	0.0594835	0.145259	0.00677437	-0.0204994	0.12549	0.112293	0.203911	0.209879	-0.187995	0.0295151	0.283038	0.010023	0.123399	0.135185	0.202954	0.318194	0.327386	-0.0143798	0.116247	0.17845	0.0223126	0.273518	0.0443986	0.129871	-0.0117355	-0.0670385	0.0600879	-0.0865558	-0.106728	-0.0650994	-0.261632	0.0112822	-0.0744677	-0.0284826	-0.258484	-0.133599	-0.226198	-0.206706
Erysipelotrichaceae_UCG-003	0.521904	-0.0843691	0.300832	0.32705	0.171282	0.267211	0.19765	0.189692	0.179416	0.323222	0.395225	0.294385	0.53213	0.155566	0.199161	0.262098	0.434614	0.259303	0.308363	0.371652	0.315414	0.145618	0.298742	0.234093	0.316573	0.288668	0.298843	0.330827	0.0759322	0.180902	0.0970118	0.218554	0.314357	0.286905	0.244318	0.432775	-0.256003	-0.21334	-0.303175	-0.197398	-0.0908164	-0.220442	-0.212786	-0.250765	-0.243235	-0.0460882	-0.133152	-0.222231	-0.274262
Fusicatenibacter	0.578152	-0.142656	0.280854	0.421621	0.287754	0.174435	0.170457	0.114804	0.127144	0.313591	0.671426	0.372013	0.593715	0.236987	0.178464	0.218705	0.388633	0.380121	0.528393	0.151318	0.406311	0.28725	0.223188	0.279293	0.333887	0.371358	0.346226	0.460855	0.0117096	0.167636	0.126287	0.213316	0.387978	0.15439	0.40344	0.297474	-0.297021	-0.0541664	-0.376848	-0.198106	0.0274231	-0.260608	-0.155347	-0.242981	-0.37166	-0.145829	-0.224396	-0.218353	-0.21518
Romboutsia	0.330421	0.0119617	0.128834	0.279149	0.30418	0.197683	0.248074	0.152229	0.127399	0.190456	0.490733	0.249836	0.42823	0.131226	0.176102	0.194838	0.315034	0.344221	0.406699	-0.0175774	0.294661	0.200453	0.204004	0.141098	0.148325	0.308764	0.197582	0.150189	0.135432	0.209821	0.138932	0.211231	0.362956	0.108411	0.278544	0.180257	-0.140494	0.00639637	-0.167691	-0.0893226	-0.0344246	-0.277285	0.0319819	-0.156006	-0.22755	-0.0547217	-0.133518	-0.380458	-0.10209
Anaerostipes	0.540054	-0.0495354	0.24123	0.30381	0.172253	0.385253	0.169508	0.184945	0.157672	0.400665	0.466746	0.186859	0.499383	0.25634	0.0358861	0.327911	0.306681	0.308519	0.347478	0.293107	0.287089	0.293133	0.264046	0.260848	0.407263	0.320079	0.158125	0.325569	0.158075	0.275832	0.12506	0.136569	0.215065	0.325216	0.204639	0.302526	-0.244	-0.111536	-0.27082	-0.187313	-0.244277	-0.211136	-0.155355	-0.25984	-0.127301	-0.0885945	-0.133798	-0.280214	-0.303533
Alistipes	0.0769066	0.210221	-0.114076	0.276451	0.199041	0.380252	0.266302	0.374208	0.278264	0.210927	0.0470405	0.367082	0.0683446	0.0269702	0.361844	0.329006	0.239257	0.183579	-0.0135732	0.1796	-0.0986893	0.263557	0.292467	0.249103	0.0117097	0.19068	0.00294632	0.0506919	0.0163685	0.305612	0.271263	0.287858	0.131502	-0.0125659	0.184107	0.157767	-0.163534	-0.182194	-0.0501379	-0.0340968	-0.126868	0.0727767	-0.302363	-0.0289344	-0.112993	0.0200199	-0.18791	-0.33641	-0.122486
Christensenellaceae_R-7_group	-0.119518	0.404916	-0.173006	0.0858485	0.209899	0.421259	-0.196049	-0.403405	-0.325993	0.248303	-0.0601871	-0.474672	-0.281343	-0.157141	-0.300407	0.389252	-0.331633	0.0194664	-0.111812	-0.275979	-0.274569	0.224808	0.288948	0.126972	-0.110049	-0.249965	-0.0645186	-0.189124	0.0602375	0.365026	0.31388	-0.312066	0.101437	0.0622521	-0.190458	-0.264294	0.163084	0.245281	0.213224	0.126393	-0.0553268	-0.093076	0.406024	0.285398	0.337249	0.0942847	-0.108916	-0.508367	0.105844
UCG-002	-0.274792	0.352858	-0.1828	0.0809116	0.129665	0.289096	-0.236817	-0.425384	-0.332712	0.168346	-0.145857	-0.481088	-0.34271	-0.0423823	-0.257593	0.383631	-0.350063	-0.00271972	-0.0632586	-0.272627	-0.179527	0.17104	0.238026	0.163435	-0.119844	-0.262906	-0.140091	-0.248376	0.100932	0.344523	0.176429	-0.28416	0.15102	0.0977839	-0.21453	-0.325913	0.209645	0.297431	0.17799	0.217426	-0.0105263	0.0898514	0.383228	0.193251	0.215714	0.0389574	-0.198615	-0.39937	0.182146
Corynebacterium	-0.351202	0.136993	-0.32865	-0.293181	-0.239267	-0.0376648	-0.161612	-0.202842	-0.291088	-0.0377681	-0.333093	-0.285612	-0.365488	-0.200414	-0.126092	-0.0706021	-0.211781	-0.245415	-0.268769	-0.200931	-0.311962	-0.119479	-0.155438	-0.179851	-0.25066	-0.224051	-0.139086	-0.24371	-0.0558255	0.0200207	-0.0538106	-0.0566522	-0.0469389	-0.0566522	-0.219246	-0.214286	0.0789204	-0.0648413	0.272411	0.0960478	-0.114544	0.0321623	0.0811679	0.299303	0.1589	0.0809354	0.317051	0.00609663	0.111367
Citrobacter	-0.449173	0.0383738	-0.142888	-0.0621843	-0.0118674	-0.0859695	-0.12583	-0.182496	-0.0731194	-0.112375	-0.18426	-0.204014	-0.333119	-0.117767	-0.220794	0.00846593	-0.214294	0.0230545	-0.0878088	-0.162868	-0.0677778	0.0312433	-0.0882876	-0.081535	-0.207163	-0.201015	-0.194893	-0.10464	0.17592	0.147574	-0.00317472	-0.102171	0.0291268	-0.103884	-0.197337	-0.240372	0.11298	0.017335	0.218073	0.193053	0.226464	0.0615796	0.247578	0.170251	0.0304874	-0.207995	-0.0709022	-0.127594	0.363682
Escherichia-Shigella	-0.57649	0.0207247	-0.260507	-0.177356	-0.0833774	-0.351716	0.0534109	-0.022286	-0.0306968	-0.294402	-0.414419	-0.0751177	-0.398706	-0.163557	-0.0373952	-0.235426	-0.247815	-0.262572	-0.192214	-0.332074	-0.145728	-0.207524	-0.288056	-0.267004	-0.360328	-0.151419	-0.0890182	-0.375135	-0.095918	-0.0995442	-0.21805	0.0134723	-0.0968246	-0.298784	-0.236735	-0.273249	0.270278	0.085946	0.11007	0.243988	0.2388	0.0778374	0.19453	0.120496	0.0889174	0.0157891	0.160082	0.0967238	0.329153
Ligilactobacillus	-0.468739	0.110207	-0.0949922	-0.324324	-0.110207	-0.180488	-0.19472	-0.334652	-0.218223	-0.279762	-0.462996	-0.382186	-0.539574	-0.27815	-0.26825	-0.191748	-0.370951	-0.182931	-0.403295	-0.238299	-0.464129	-0.137463	-0.183964	-0.152199	-0.327221	-0.341352	-0.341705	-0.290141	-0.139226	-0.0765782	-0.0120409	-0.215225	-0.264396	-0.284397	-0.2549	-0.366618	0.204771	0.259736	0.333694	0.295909	0.100685	0.143005	0.306691	0.323442	0.261525	0.0966296	0.1655	-0.00287168	0.375183
Streptococcus	-0.402866	-0.0732552	0.0186601	-0.270281	-0.23767	-0.247592	-0.0306216	-0.0914871	-0.0559298	-0.245577	-0.306518	-0.214402	-0.288941	-0.0822453	-0.0748165	-0.205764	-0.271087	-0.135984	-0.265648	-0.0165447	-0.334043	-0.125508	-0.244192	-0.168973	-0.129588	-0.25288	-0.316037	-0.305889	-0.0456302	-0.139384	-0.118558	-0.165372	-0.318178	-0.104506	-0.180935	-0.306896	0.0640637	0.0046839	0.271918	0.479747	0.100251	0.185215	0.0646932	0.215963	0.177157	0.23898	0.151522	0.0507674	0.328024
Oceanobacillus	-0.445316	0.160426	-0.4489	-0.14815	-0.215773	-0.0791527	-0.214369	-0.303588	-0.397018	-0.190624	-0.47169	-0.44224	-0.460848	-0.332501	-0.171209	-0.12088	-0.349467	-0.258725	-0.35329	-0.193551	-0.324735	-0.232261	-0.140802	-0.216729	-0.372287	-0.367298	-0.110814	-0.259591	-0.0988662	-0.0271807	0	-0.227034	-0.182888	-0.0448034	-0.436087	-0.298361	0.186442	0.036918	0.186233	0.0844694	-0.0850966	0.0857537	0.247076	0.282919	0.298361	0.253259	0.0982091	0.0811838	0.0618287
Veillonella	-0.409353	-0.216632	-0.0660124	-0.338956	-0.222981	-0.487912	0.00473677	-0.00292269	-0.0315449	-0.542763	-0.405397	-0.15004	-0.297535	-0.159211	-0.0141347	-0.35871	-0.255534	-0.113934	-0.204412	-0.12235	-0.160445	-0.309377	-0.39295	-0.33233	-0.38005	-0.234697	-0.388617	-0.242331	-0.0910065	-0.256315	-0.205823	-0.0475441	-0.333212	-0.290178	-0.0764182	-0.321093	0.15979	-0.0333338	0.212978	0.234924	0.224568	0.233387	0.0141851	0.0105569	-0.0446214	0.0936016	0.213709	0.389599	0.393379
[Clostridium]_innocuum_group	-0.350191	0.15503	-0.0258971	-0.239775	-0.112557	-0.134071	-0.154274	-0.19836	-0.151755	-0.242949	-0.363064	-0.188535	-0.234309	-0.116109	-0.125379	-0.199922	-0.205565	-0.206119	-0.355532	-0.0235039	-0.297792	-0.225718	-0.0439848	-0.170397	-0.153619	-0.258568	-0.21345	-0.319054	-0.220428	-0.133844	-0.127773	-0.151806	-0.308675	-0.0716958	-0.130619	-0.157751	0.121651	0.0902621	0.192641	0.27192	-0.00728042	0.162487	0.19579	0.279503	0.301445	0.270182	0.174629	-0.0140318	0.251313
Gracilibacillus	-0.363088	0.0920444	-0.423781	-0.225744	-0.22075	-0.0689862	-0.241137	-0.290333	-0.42064	-0.132538	-0.426326	-0.335224	-0.337988	-0.283767	-0.167785	-0.0685778	-0.268971	-0.242237	-0.271295	-0.172685	-0.209754	-0.181638	-0.149282	-0.145386	-0.323255	-0.382911	-0.0795729	-0.253452	-0.036912	0.0106181	-0.0709339	-0.236488	-0.243713	0.0412786	-0.304532	-0.24274	0.140014	-0.0490066	0.242488	0.163418	-0.0781278	0.237399	0.230834	0.20121	0.181607	0.24296	0.0870181	0.0486296	-0.0138852
Enterococcus	-0.599075	0.146469	-0.256333	-0.358941	-0.203504	-0.237716	-0.253637	-0.317525	-0.208518	-0.180529	-0.49886	-0.358312	-0.582197	-0.192646	-0.272683	-0.170326	-0.483971	-0.271247	-0.419731	-0.202597	-0.475431	-0.177304	-0.117397	-0.194334	-0.264294	-0.403608	-0.334681	-0.370656	-0.193881	-0.0463792	0.0765597	-0.264092	-0.256534	-0.189472	-0.372797	-0.437743	0.140826	0.200305	0.311051	0.333422	0.122435	0.287597	0.256837	0.439532	0.330172	0.157629	0.152616	0.0435577	0.420411
Klebsiella	-0.469119	0.0468665	-0.221439	-0.0597857	-0.0201216	-0.126522	-0.0633366	-0.0710679	-0.074644	-0.152587	-0.237355	-0.166211	-0.344712	-0.156213	-0.120554	-0.0871854	-0.26143	-0.136747	-0.00939345	-0.279336	-0.16941	-0.185099	-0.170367	-0.157372	-0.275004	-0.0552778	-0.0271478	-0.237178	-0.0706146	-0.102698	-0.105796	-0.0312779	-0.0277271	-0.225745	-0.271504	-0.276011	0.140524	-0.0742914	0.173867	0.304645	0.0136998	0.0415024	0.222421	0.134984	0.0128688	0.00977121	0.0700858	-0.155332	0.315373
